# Supplementary material for: Epigenetic signature of human immune aging in the GESTALT study
Source: eLife. 2023 Aug 17;12:e86136. doi: 10.7554/eLife.86136 (PMC10506794; doi:10.7554/eLife.86136)
Supplement: Supplementary file 4. — Beta-regression coefficient, FDR p-value, and genomic annotation of the age-associated probes were identified from beta-regression (FDR p < 0.05). [file elife-86136-supp4.xlsx]

## Sheet: Table S4
Supplementary File 4: List of age-associated probes and their annotation for all the immune cell types
ID	Estimate	padj_age	description	gene	location	chr	position
cg06931612	-0.00397469	0.0207526	BN_hypomethylated_with_age	0	intergenic	chr1	856914
cg19270739	-0.00650098	0.0222804	BN_hypomethylated_with_age	0	intergenic	chr1	1368846
cg17822266	-0.0048768	0.0268752	BN_hypomethylated_with_age	0	intergenic	chr1	2720087
cg22526216	-0.00465367	0.0193896	BN_hypomethylated_with_age	0	intergenic	chr1	2940333
cg21922810	-0.0102984	7.4e-05	BN_hypomethylated_with_age	0	intergenic	chr1	6669887
cg14097786	-0.00655177	0.0260852	BN_hypomethylated_with_age	0	intergenic	chr1	8137482
cg13253920	-0.0063148	0.00147034	BN_hypomethylated_with_age	0	intergenic	chr1	8257919
cg22225207	-0.00812933	0.0318473	BN_hypomethylated_with_age	0	intergenic	chr1	13840712
cg23013029	-0.00369571	0.0329117	BN_hypomethylated_with_age	0	intergenic	chr1	17508341
cg17278062	-0.00287482	0.0396546	BN_hypomethylated_with_age	0	intergenic	chr1	17732728
cg25295589	-0.00713044	0.00864537	BN_hypomethylated_with_age	0	intergenic	chr1	20884916
cg20784813	-0.00665709	0.0133099	BN_hypomethylated_with_age	0	intergenic	chr1	21999106
cg00027940	-0.00485931	0.00932142	BN_hypomethylated_with_age	0	intergenic	chr1	22741050
cg03389215	-0.00698645	0.0264602	BN_hypomethylated_with_age	0	intergenic	chr1	24476532
cg21514373	-0.00770074	6.84e-05	BN_hypomethylated_with_age	0	intergenic	chr1	25524532
cg20199626	-0.00561697	0.0282023	BN_hypomethylated_with_age	0	intergenic	chr1	26925800
cg21350880	-0.00565926	0.0403524	BN_hypomethylated_with_age	0	intergenic	chr1	27849433
cg22716368	-0.00505465	0.0126156	BN_hypomethylated_with_age	0	intergenic	chr1	29045698
cg02293445	-0.00391346	0.00104373	BN_hypomethylated_with_age	0	intergenic	chr1	31179594
cg21810778	-0.00547297	0.000116131	BN_hypomethylated_with_age	0	intergenic	chr1	31251307
cg14854525	-0.00652281	0.0417977	BN_hypomethylated_with_age	0	intergenic	chr1	31263794
cg24401262	-0.00635243	0.0304705	BN_hypomethylated_with_age	0	intergenic	chr1	31956405
cg17733596	-0.00461732	0.0458483	BN_hypomethylated_with_age	0	intergenic	chr1	32866235
cg11164522	-0.00803584	0.000452288	BN_hypomethylated_with_age	0	intergenic	chr1	38884508
cg11191814	-0.00499285	0.045365	BN_hypomethylated_with_age	0	intergenic	chr1	41311012
cg11674448	-0.00600227	0.0173742	BN_hypomethylated_with_age	0	intergenic	chr1	41711766
cg10622911	-0.00339891	0.0464657	BN_hypomethylated_with_age	0	intergenic	chr1	47998776
cg26469059	-0.0057484	0.00282741	BN_hypomethylated_with_age	0	intergenic	chr1	48518403
cg18594810	-0.00590181	0.0174299	BN_hypomethylated_with_age	0	intergenic	chr1	59369104
cg19520452	-0.00489015	0.00089458	BN_hypomethylated_with_age	0	intergenic	chr1	59369156
cg21809161	-0.00561942	0.00573091	BN_hypomethylated_with_age	0	intergenic	chr1	59617037
cg26013992	-0.00523533	0.0197469	BN_hypomethylated_with_age	0	intergenic	chr1	61520099
cg10303579	-0.00565632	0.0082432	BN_hypomethylated_with_age	0	intergenic	chr1	66157507
cg16149786	-0.0069015	0.0486658	BN_hypomethylated_with_age	0	intergenic	chr1	67907035
cg10096893	-0.00611378	0.0315746	BN_hypomethylated_with_age	0	intergenic	chr1	85159003
cg21463449	-0.00615353	0.0121587	BN_hypomethylated_with_age	0	intergenic	chr1	101301217
cg26063904	-0.00633231	0.0435898	BN_hypomethylated_with_age	0	intergenic	chr1	101313199
cg04159878	-0.00683354	0.000844847	BN_hypomethylated_with_age	0	intergenic	chr1	110179127
cg27497667	-0.00669234	0.0150117	BN_hypomethylated_with_age	0	intergenic	chr1	110407260
cg26015149	-0.00630391	0.045178	BN_hypomethylated_with_age	0	intergenic	chr1	112806173
cg20538800	-0.00816225	0.00685462	BN_hypomethylated_with_age	0	intergenic	chr1	118077997
cg00754432	-0.0048544	0.0464022	BN_hypomethylated_with_age	0	intergenic	chr1	118766252
cg21817059	-0.00373163	0.00179721	BN_hypomethylated_with_age	0	intergenic	chr1	147369734
cg20449670	-0.011947	3.72e-06	BN_hypomethylated_with_age	0	intergenic	chr1	153498959
cg19372602	-0.00796796	0.000348628	BN_hypomethylated_with_age	0	intergenic	chr1	156116207
cg17893189	-0.00406228	0.016764	BN_hypomethylated_with_age	0	intergenic	chr1	157083058
cg09471611	-0.00478947	0.0446468	BN_hypomethylated_with_age	0	intergenic	chr1	159753902
cg02999798	-0.00406738	0.0272164	BN_hypomethylated_with_age	0	intergenic	chr1	160334204
cg20012308	-0.00892171	0.00629929	BN_hypomethylated_with_age	0	intergenic	chr1	161498450
cg06192292	-0.0102636	0.00139194	BN_hypomethylated_with_age	0	intergenic	chr1	173092682
cg04890480	-0.00472508	0.0033987	BN_hypomethylated_with_age	0	intergenic	chr1	181073734
cg04041654	-0.00596322	0.00947192	BN_hypomethylated_with_age	0	intergenic	chr1	183579470
cg04158698	-0.00771653	3.13e-05	BN_hypomethylated_with_age	0	intergenic	chr1	201523041
cg22372146	-0.0119114	0.0284957	BN_hypomethylated_with_age	0	intergenic	chr1	209154050
cg04018749	-0.00593743	0.0178406	BN_hypomethylated_with_age	0	intergenic	chr1	209364090
cg02772509	-0.0081596	0.03461	BN_hypomethylated_with_age	0	intergenic	chr1	212102812
cg10536270	-0.00362388	0.0411937	BN_hypomethylated_with_age	0	intergenic	chr1	214297921
cg18180339	-0.00398385	0.0245299	BN_hypomethylated_with_age	0	intergenic	chr1	220448523
cg06726529	-0.00776646	0.0272225	BN_hypomethylated_with_age	0	intergenic	chr1	223883793
cg26021849	-0.00705121	0.0376505	BN_hypomethylated_with_age	0	intergenic	chr1	223883800
cg02907292	-0.00611127	0.0198253	BN_hypomethylated_with_age	0	intergenic	chr1	225891397
cg20155035	-0.00579922	0.00607642	BN_hypomethylated_with_age	0	intergenic	chr1	235091106
cg17646797	-0.0132305	0.000300168	BN_hypomethylated_with_age	0	intergenic	chr1	241970344
ch.1.242086458R	-0.00471002	0.0485595	BN_hypomethylated_with_age	0	intergenic	chr1	244019835
cg05101502	-0.00670988	0.0414133	BN_hypomethylated_with_age	0	intergenic	chr10	15767601
cg16022195	-0.00799611	0.00158628	BN_hypomethylated_with_age	0	intergenic	chr10	19000784
cg09509819	-0.00834938	0.00691351	BN_hypomethylated_with_age	0	intergenic	chr10	20912020
cg16899999	-0.00847859	0.0269054	BN_hypomethylated_with_age	0	intergenic	chr10	23341714
cg16152753	-0.00553523	0.0263363	BN_hypomethylated_with_age	0	intergenic	chr10	23732088
cg20628663	-0.00924392	0.0118011	BN_hypomethylated_with_age	0	intergenic	chr10	43360327
cg23462772	-0.003359	0.0430653	BN_hypomethylated_with_age	0	intergenic	chr10	49842612
cg06418431	-0.00737045	0.0409718	BN_hypomethylated_with_age	0	intergenic	chr10	61368821
cg22145829	-0.00599974	0.0307046	BN_hypomethylated_with_age	0	intergenic	chr10	64843855
cg02217842	-0.00691023	0.0480219	BN_hypomethylated_with_age	0	intergenic	chr10	65393556
cg00141366	-0.00833933	0.0296778	BN_hypomethylated_with_age	0	intergenic	chr10	73074590
cg16384189	-0.00593287	0.0186512	BN_hypomethylated_with_age	0	intergenic	chr10	75351679
cg04764812	-0.00648809	0.00849243	BN_hypomethylated_with_age	0	intergenic	chr10	76582315
cg11942936	-0.0041077	0.0278804	BN_hypomethylated_with_age	0	intergenic	chr10	77169689
cg05757757	-0.0154019	0.00504914	BN_hypomethylated_with_age	0	intergenic	chr10	80008637
cg04706200	-0.00448121	0.0185118	BN_hypomethylated_with_age	0	intergenic	chr10	80103141
cg11714722	-0.00346353	0.0346542	BN_hypomethylated_with_age	0	intergenic	chr10	88150968
cg17581129	-0.00684722	0.0170949	BN_hypomethylated_with_age	0	intergenic	chr10	92622835
cg07382132	-0.00522876	0.00857363	BN_hypomethylated_with_age	0	intergenic	chr10	101280887
cg01796367	-0.00631679	0.00279445	BN_hypomethylated_with_age	0	intergenic	chr10	103469594
cg16241204	-0.00723374	0.0058853	BN_hypomethylated_with_age	0	intergenic	chr10	112071452
cg23459363	-0.00510329	0.0443909	BN_hypomethylated_with_age	0	intergenic	chr10	115033723
cg24441440	-0.0137438	0.0123974	BN_hypomethylated_with_age	0	intergenic	chr10	120429062
cg01884141	-0.0137731	0.00182949	BN_hypomethylated_with_age	0	intergenic	chr10	120429123
cg02009353	-0.0127059	0.0140217	BN_hypomethylated_with_age	0	intergenic	chr10	120429205
cg24199558	-0.00779063	0.0190884	BN_hypomethylated_with_age	0	intergenic	chr10	121904935
cg08368875	-0.0040388	0.0339689	BN_hypomethylated_with_age	0	intergenic	chr10	134334241
cg07787666	-0.00697805	0.0356285	BN_hypomethylated_with_age	0	intergenic	chr10	135059289
cg18108946	-0.00786623	0.00937449	BN_hypomethylated_with_age	0	intergenic	chr11	2206268
cg13755776	-0.00608376	0.0352624	BN_hypomethylated_with_age	0	intergenic	chr11	3602845
cg12731838	-0.00442995	0.0348889	BN_hypomethylated_with_age	0	intergenic	chr11	7914544
cg01504690	-0.0102553	0.0219974	BN_hypomethylated_with_age	0	intergenic	chr11	11032136
cg27301756	-0.00616466	0.00361125	BN_hypomethylated_with_age	0	intergenic	chr11	11285320
cg09856091	-0.0126928	0.0358466	BN_hypomethylated_with_age	0	intergenic	chr11	11811484
cg10108001	-0.00548194	0.0035403	BN_hypomethylated_with_age	0	intergenic	chr11	18211584
cg14441070	-0.00662271	0.0322797	BN_hypomethylated_with_age	0	intergenic	chr11	32095111
cg10305603	-0.0105358	0.000226727	BN_hypomethylated_with_age	0	intergenic	chr11	34607820
cg14780449	-0.00540311	0.0220053	BN_hypomethylated_with_age	0	intergenic	chr11	44578801
cg25858347	-0.00636664	0.00408351	BN_hypomethylated_with_age	0	intergenic	chr11	45579126
cg07067292	-0.00788429	0.0105926	BN_hypomethylated_with_age	0	intergenic	chr11	47907813
cg27049627	-0.00570204	0.0373838	BN_hypomethylated_with_age	0	intergenic	chr11	58925877
cg17751391	-0.00467435	0.029284	BN_hypomethylated_with_age	0	intergenic	chr11	66118897
cg14879279	-0.00530682	0.0458868	BN_hypomethylated_with_age	0	intergenic	chr11	68427020
cg05770748	-0.00746505	0.0305717	BN_hypomethylated_with_age	0	intergenic	chr11	69511722
cg21622630	-0.00805783	0.0114829	BN_hypomethylated_with_age	0	intergenic	chr11	72158515
cg13767284	-0.00786206	0.00158566	BN_hypomethylated_with_age	0	intergenic	chr11	72193522
cg04007718	-0.00414967	0.00193021	BN_hypomethylated_with_age	0	intergenic	chr11	76322526
cg05267739	-0.00731819	9.3e-06	BN_hypomethylated_with_age	0	intergenic	chr11	92649615
cg13567405	-0.00755365	0.0014711	BN_hypomethylated_with_age	0	intergenic	chr11	94372017
cg23460961	-0.0113384	0.000475099	BN_hypomethylated_with_age	0	intergenic	chr11	94382347
cg26773791	-0.00605484	0.0421747	BN_hypomethylated_with_age	0	intergenic	chr11	94883242
cg13702217	-0.00770023	0.0312282	BN_hypomethylated_with_age	0	intergenic	chr11	107735542
cg25668535	-0.00651895	0.00824582	BN_hypomethylated_with_age	0	intergenic	chr11	109736275
cg06586257	-0.00572554	0.022754	BN_hypomethylated_with_age	0	intergenic	chr11	113865225
cg14009097	-0.00677971	0.00118166	BN_hypomethylated_with_age	0	intergenic	chr11	113905622
cg01440696	-0.00681902	1.09e-05	BN_hypomethylated_with_age	0	intergenic	chr11	118677294
cg23125716	-0.00536396	0.0358142	BN_hypomethylated_with_age	0	intergenic	chr11	119489014
cg11581865	-0.0081141	0.0355081	BN_hypomethylated_with_age	0	intergenic	chr11	120078840
cg22136098	-0.00552701	0.00232113	BN_hypomethylated_with_age	0	intergenic	chr11	121297737
cg12203247	-0.00569137	0.0139433	BN_hypomethylated_with_age	0	intergenic	chr11	129169138
ch.11.130409386F	-0.00534435	0.00267316	BN_hypomethylated_with_age	0	intergenic	chr11	130904176
cg02185459	-0.00647953	0.00845638	BN_hypomethylated_with_age	0	intergenic	chr12	1646363
cg09709522	-0.00846318	0.00128629	BN_hypomethylated_with_age	0	intergenic	chr12	1899970
cg22136749	-0.00760333	0.00947629	BN_hypomethylated_with_age	0	intergenic	chr12	2041419
cg07807026	-0.00526777	0.0299572	BN_hypomethylated_with_age	0	intergenic	chr12	2041581
cg19529621	-0.00847437	0.0166794	BN_hypomethylated_with_age	0	intergenic	chr12	2045722
cg09618400	-0.00569821	0.0318284	BN_hypomethylated_with_age	0	intergenic	chr12	6723242
cg22013747	-0.00401914	0.00573091	BN_hypomethylated_with_age	0	intergenic	chr12	19152066
cg08951301	-0.00714176	0.0159951	BN_hypomethylated_with_age	0	intergenic	chr12	19865160
cg24820623	-0.00579205	0.00595658	BN_hypomethylated_with_age	0	intergenic	chr12	26088709
cg24905779	-0.0154025	8.45e-06	BN_hypomethylated_with_age	0	intergenic	chr12	26431037
cg17069347	-0.00601117	0.0269366	BN_hypomethylated_with_age	0	intergenic	chr12	32553255
cg02143524	-0.00984288	0.0157406	BN_hypomethylated_with_age	0	intergenic	chr12	42057574
cg05529152	-0.00455275	0.020215	BN_hypomethylated_with_age	0	intergenic	chr12	52414843
cg10659811	-0.0039142	0.00562866	BN_hypomethylated_with_age	0	intergenic	chr12	54833402
cg18484851	-0.00597652	0.000758349	BN_hypomethylated_with_age	0	intergenic	chr12	55119263
cg07597125	-0.00380923	0.0485502	BN_hypomethylated_with_age	0	intergenic	chr12	60513247
cg21282629	-0.0073282	0.0146676	BN_hypomethylated_with_age	0	intergenic	chr12	60894982
cg15394737	-0.00628994	0.0491111	BN_hypomethylated_with_age	0	intergenic	chr12	66481246
cg18209479	-0.00524555	0.0405218	BN_hypomethylated_with_age	0	intergenic	chr12	67082648
cg14827440	-0.00695264	0.00363204	BN_hypomethylated_with_age	0	intergenic	chr12	77623953
cg03030858	-0.0111657	0.0311561	BN_hypomethylated_with_age	0	intergenic	chr12	77625418
ch.12.91948412F	-0.00620041	0.0495166	BN_hypomethylated_with_age	0	intergenic	chr12	93424281
cg03097237	-0.00670636	0.0348073	BN_hypomethylated_with_age	0	intergenic	chr12	97702615
cg17396478	-0.00700559	0.00232244	BN_hypomethylated_with_age	0	intergenic	chr12	97798493
cg09601505	-0.010525	0.0217817	BN_hypomethylated_with_age	0	intergenic	chr12	109162445
cg21439725	-0.00668601	0.0235094	BN_hypomethylated_with_age	0	intergenic	chr12	110511505
cg23428228	-0.00568797	0.0397463	BN_hypomethylated_with_age	0	intergenic	chr12	115878452
cg07660512	-0.00422401	0.0108343	BN_hypomethylated_with_age	0	intergenic	chr12	122087358
cg01482826	-0.00578027	0.035259	BN_hypomethylated_with_age	0	intergenic	chr12	132126386
cg11144986	-0.0342713	0.00201429	BN_hypomethylated_with_age	0	intergenic	chr12	132935765
cg19937578	-0.00480312	0.00417987	BN_hypomethylated_with_age	0	intergenic	chr13	22053498
cg25806249	-0.00587377	0.0307807	BN_hypomethylated_with_age	0	intergenic	chr13	24297754
cg14679463	-0.00423247	0.0382825	BN_hypomethylated_with_age	0	intergenic	chr13	27580157
cg22277154	-0.0128636	0.0057165	BN_hypomethylated_with_age	0	intergenic	chr13	31020468
cg22803240	-0.00653064	0.00163053	BN_hypomethylated_with_age	0	intergenic	chr13	34296777
cg14212442	-0.00406293	0.0262809	BN_hypomethylated_with_age	0	intergenic	chr13	44816973
cg19076161	-0.00719392	0.0166166	BN_hypomethylated_with_age	0	intergenic	chr13	46454028
cg00766416	-0.00578376	0.000984873	BN_hypomethylated_with_age	0	intergenic	chr13	48033819
cg13217675	-0.00983471	0.00022356	BN_hypomethylated_with_age	0	intergenic	chr13	48796797
cg19162416	-0.00639249	0.0497134	BN_hypomethylated_with_age	0	intergenic	chr13	49147524
cg27250253	-0.00699321	0.0252402	BN_hypomethylated_with_age	0	intergenic	chr13	50182026
cg02333396	-0.00630174	0.0462322	BN_hypomethylated_with_age	0	intergenic	chr13	51259835
cg02074380	-0.00509808	0.0102491	BN_hypomethylated_with_age	0	intergenic	chr13	52029006
cg15200604	-0.00451479	0.0291063	BN_hypomethylated_with_age	0	intergenic	chr13	98700863
cg06594940	-0.00530287	0.0124311	BN_hypomethylated_with_age	0	intergenic	chr13	99826949
cg15412265	-0.00780461	0.0342695	BN_hypomethylated_with_age	0	intergenic	chr13	103377395
cg16210355	-0.00567382	0.0183975	BN_hypomethylated_with_age	0	intergenic	chr13	107028903
cg12282073	-0.00506319	0.0246587	BN_hypomethylated_with_age	0	intergenic	chr13	113555822
cg04957377	-0.00664333	0.0175782	BN_hypomethylated_with_age	0	intergenic	chr14	21507259
cg25088079	-0.00821276	0.000566377	BN_hypomethylated_with_age	0	intergenic	chr14	22897135
cg26408600	-0.00287558	0.0389237	BN_hypomethylated_with_age	0	intergenic	chr14	24559812
cg18437792	-0.00920563	0.00524716	BN_hypomethylated_with_age	0	intergenic	chr14	31699236
cg24694246	-0.0101699	0.021548	BN_hypomethylated_with_age	0	intergenic	chr14	34529059
cg09444393	-0.00660826	0.00172759	BN_hypomethylated_with_age	0	intergenic	chr14	36287742
cg18061903	-0.00586917	0.0239976	BN_hypomethylated_with_age	0	intergenic	chr14	53773036
cg01872593	-0.00727666	0.0296067	BN_hypomethylated_with_age	0	intergenic	chr14	54446260
cg26726097	-0.00715241	0.00814465	BN_hypomethylated_with_age	0	intergenic	chr14	62390395
cg04048035	-0.00500657	0.0288042	BN_hypomethylated_with_age	0	intergenic	chr14	68080793
cg04184716	-0.00370151	0.0257062	BN_hypomethylated_with_age	0	intergenic	chr14	75084887
cg10551832	-0.00406269	3.74e-05	BN_hypomethylated_with_age	0	intergenic	chr14	77386055
cg03635787	-0.00474012	0.0214432	BN_hypomethylated_with_age	0	intergenic	chr14	77396592
cg22317385	-0.0068996	0.0288233	BN_hypomethylated_with_age	0	intergenic	chr14	91544974
cg04664595	-0.00719592	0.014711	BN_hypomethylated_with_age	0	intergenic	chr14	95147289
cg24655422	-0.00640647	0.0364856	BN_hypomethylated_with_age	0	intergenic	chr14	95429934
cg22895377	-0.00773237	0.0157978	BN_hypomethylated_with_age	0	intergenic	chr14	95984104
cg23171409	-0.00479049	0.00600701	BN_hypomethylated_with_age	0	intergenic	chr14	101056162
cg00885825	-0.00444975	0.00656719	BN_hypomethylated_with_age	0	intergenic	chr14	101084757
cg08100129	-0.0082989	0.0102846	BN_hypomethylated_with_age	0	intergenic	chr14	101146629
cg13709211	-0.00738879	0.0175487	BN_hypomethylated_with_age	0	intergenic	chr14	101290195
cg04378287	-0.00518293	0.00465837	BN_hypomethylated_with_age	0	intergenic	chr14	105116395
cg24632582	-0.0031635	0.012191	BN_hypomethylated_with_age	0	intergenic	chr15	41233701
cg06121784	-0.00617836	0.0239272	BN_hypomethylated_with_age	0	intergenic	chr15	51455502
cg22416867	-0.00352697	7.72e-06	BN_hypomethylated_with_age	0	intergenic	chr15	58538589
cg12866623	-0.0088969	0.0423274	BN_hypomethylated_with_age	0	intergenic	chr15	62380410
cg07446730	-0.00573178	0.010178	BN_hypomethylated_with_age	0	intergenic	chr15	70116106
cg08560607	-0.0079752	2.89e-05	BN_hypomethylated_with_age	0	intergenic	chr15	70434970
cg16285956	-0.0061333	0.0290275	BN_hypomethylated_with_age	0	intergenic	chr15	70767159
cg26962618	-0.00943363	0.0292825	BN_hypomethylated_with_age	0	intergenic	chr15	70767183
cg00476489	-0.00790474	0.00190765	BN_hypomethylated_with_age	0	intergenic	chr15	73974792
cg27478848	-0.00979267	0.0196771	BN_hypomethylated_with_age	0	intergenic	chr15	78237255
cg01457902	-0.00678595	0.0230008	BN_hypomethylated_with_age	0	intergenic	chr15	82310188
cg04831851	-0.0053842	0.00960725	BN_hypomethylated_with_age	0	intergenic	chr15	89584444
cg14023999	-0.0104336	0.0339689	BN_hypomethylated_with_age	0	intergenic	chr15	90543224
cg13615971	-0.00711297	0.00118633	BN_hypomethylated_with_age	0	intergenic	chr15	92392821
cg18674312	-0.00896775	0.0406554	BN_hypomethylated_with_age	0	intergenic	chr15	93237581
cg18311495	-0.00918514	0.0167713	BN_hypomethylated_with_age	0	intergenic	chr15	95719761
cg26677315	-0.00784225	0.0159698	BN_hypomethylated_with_age	0	intergenic	chr15	97038051
cg26245368	-0.00811785	0.00238725	BN_hypomethylated_with_age	0	intergenic	chr16	3996295
cg15836785	-0.00544597	0.0489618	BN_hypomethylated_with_age	0	intergenic	chr16	4190839
cg04109330	-0.00574804	0.0397282	BN_hypomethylated_with_age	0	intergenic	chr16	10608872
cg02909570	-0.0294035	0.0451095	BN_hypomethylated_with_age	0	intergenic	chr16	11410036
cg27560452	-0.0150089	0.015933	BN_hypomethylated_with_age	0	intergenic	chr16	49499385
cg01902066	-0.00533767	0.00679694	BN_hypomethylated_with_age	0	intergenic	chr16	50727242
cg10398605	-0.00406118	0.0446705	BN_hypomethylated_with_age	0	intergenic	chr16	52946647
cg09294739	-0.0123394	0.0411997	BN_hypomethylated_with_age	0	intergenic	chr16	55218782
cg03178042	-0.00659137	0.0119863	BN_hypomethylated_with_age	0	intergenic	chr16	68544012
cg08692903	-0.00411813	0.0204524	BN_hypomethylated_with_age	0	intergenic	chr16	85424553
cg04419883	-0.00495505	0.0304293	BN_hypomethylated_with_age	0	intergenic	chr16	85607562
cg13812705	-0.00361439	0.0243924	BN_hypomethylated_with_age	0	intergenic	chr16	85912779
cg16622061	-0.00894654	0.0338282	BN_hypomethylated_with_age	0	intergenic	chr16	86888736
cg00318897	-0.00774897	0.0210182	BN_hypomethylated_with_age	0	intergenic	chr16	88268362
cg00685614	-0.0163891	0.032896	BN_hypomethylated_with_age	0	intergenic	chr16	89118838
cg17188004	-0.00944619	0.00870692	BN_hypomethylated_with_age	0	intergenic	chr17	244368
cg16004467	-0.00764234	0.0359935	BN_hypomethylated_with_age	0	intergenic	chr17	3416252
cg26566864	-0.00707981	0.000535802	BN_hypomethylated_with_age	0	intergenic	chr17	7040860
cg05035353	-0.00663087	0.0115146	BN_hypomethylated_with_age	0	intergenic	chr17	19404730
cg11619684	-0.00591795	0.000954049	BN_hypomethylated_with_age	0	intergenic	chr17	21022902
cg27558433	-0.00808438	0.00613065	BN_hypomethylated_with_age	0	intergenic	chr17	21182253
cg11942358	-0.00549527	0.00255992	BN_hypomethylated_with_age	0	intergenic	chr17	27388119
cg19544307	-0.00550263	0.0346839	BN_hypomethylated_with_age	0	intergenic	chr17	32727922
cg13753698	-0.00650126	0.00486221	BN_hypomethylated_with_age	0	intergenic	chr17	35221599
cg22608888	-0.00284856	0.0128352	BN_hypomethylated_with_age	0	intergenic	chr17	35249204
cg12361262	-0.00534062	0.0464611	BN_hypomethylated_with_age	0	intergenic	chr17	36571637
cg07316505	-0.00620234	0.0200399	BN_hypomethylated_with_age	0	intergenic	chr17	37775764
cg20182931	-0.0060492	0.0288273	BN_hypomethylated_with_age	0	intergenic	chr17	39003088
cg10851010	-0.00401278	0.0209292	BN_hypomethylated_with_age	0	intergenic	chr17	39694253
cg00169782	-0.00349471	0.0395279	BN_hypomethylated_with_age	0	intergenic	chr17	39791734
cg05028019	-0.00586026	0.0365066	BN_hypomethylated_with_age	0	intergenic	chr17	40785182
cg13559306	-0.00882684	1.25e-06	BN_hypomethylated_with_age	0	intergenic	chr17	41534491
cg13207753	-0.00680375	0.00639834	BN_hypomethylated_with_age	0	intergenic	chr17	42410950
cg19325791	-0.00558754	0.000599272	BN_hypomethylated_with_age	0	intergenic	chr17	46560683
cg08034051	-0.00832831	0.00933221	BN_hypomethylated_with_age	0	intergenic	chr17	48949161
cg16582644	-0.00444766	0.0204962	BN_hypomethylated_with_age	0	intergenic	chr17	58241104
cg16224106	-0.00885409	0.0114646	BN_hypomethylated_with_age	0	intergenic	chr17	62710156
cg11020047	-0.0041924	0.0342385	BN_hypomethylated_with_age	0	intergenic	chr17	64944763
cg23258611	-0.00415511	0.0101276	BN_hypomethylated_with_age	0	intergenic	chr17	70536160
cg23398508	-0.0038128	0.0222709	BN_hypomethylated_with_age	0	intergenic	chr17	70536199
cg15553129	-0.00490738	0.0145262	BN_hypomethylated_with_age	0	intergenic	chr17	71093234
cg18391467	-0.00453974	0.0378259	BN_hypomethylated_with_age	0	intergenic	chr17	72376791
cg17258816	-0.00864389	0.0080626	BN_hypomethylated_with_age	0	intergenic	chr17	73029361
cg10430168	-0.00612008	0.047831	BN_hypomethylated_with_age	0	intergenic	chr17	74254668
cg14818621	-0.005669	0.00715654	BN_hypomethylated_with_age	0	intergenic	chr17	75598365
cg01186980	-0.00488176	0.0429881	BN_hypomethylated_with_age	0	intergenic	chr17	75826713
cg10740245	-0.00767223	0.00513224	BN_hypomethylated_with_age	0	intergenic	chr17	76965471
cg24673886	-0.00945652	0.0476319	BN_hypomethylated_with_age	0	intergenic	chr17	77680232
cg05483571	-0.00552307	0.032459	BN_hypomethylated_with_age	0	intergenic	chr17	77901224
cg07650061	-0.00523088	0.000336733	BN_hypomethylated_with_age	0	intergenic	chr18	7359562
cg05055760	-0.00700209	0.0271664	BN_hypomethylated_with_age	0	intergenic	chr18	20711985
cg06260865	-0.00678957	0.0295788	BN_hypomethylated_with_age	0	intergenic	chr18	22252503
cg08778533	-0.0110907	0.0115292	BN_hypomethylated_with_age	0	intergenic	chr18	48033833
cg05515347	-0.00443756	0.0394096	BN_hypomethylated_with_age	0	intergenic	chr18	51783485
cg16164721	-0.00437953	0.0468689	BN_hypomethylated_with_age	0	intergenic	chr18	60725784
cg06752955	-0.0102058	0.024999	BN_hypomethylated_with_age	0	intergenic	chr18	62894186
cg19456556	-0.0111172	0.0122942	BN_hypomethylated_with_age	0	intergenic	chr18	75190777
cg24699005	-0.011564	0.0429317	BN_hypomethylated_with_age	0	intergenic	chr19	1192342
cg06826644	-0.00673441	0.00138536	BN_hypomethylated_with_age	0	intergenic	chr19	2953482
cg02849956	-0.00791054	0.0130582	BN_hypomethylated_with_age	0	intergenic	chr19	4634827
cg23020783	-0.00922153	0.0117433	BN_hypomethylated_with_age	0	intergenic	chr19	5487491
cg12129793	-0.00438662	0.0450581	BN_hypomethylated_with_age	0	intergenic	chr19	8223307
cg02381279	-0.00437197	0.0440709	BN_hypomethylated_with_age	0	intergenic	chr19	16394366
cg08872467	-0.00438221	0.010328	BN_hypomethylated_with_age	0	intergenic	chr19	19100337
cg07487971	-0.0084357	0.00937686	BN_hypomethylated_with_age	0	intergenic	chr19	29698063
cg13368637	-0.027132	0.0443358	BN_hypomethylated_with_age	0	intergenic	chr19	32834546
cg07743231	-0.0117866	0.00884448	BN_hypomethylated_with_age	0	intergenic	chr19	40940182
cg18339788	-0.0267893	0.00724897	BN_hypomethylated_with_age	0	intergenic	chr19	41641434
cg07744695	-0.00786232	0.0470351	BN_hypomethylated_with_age	0	intergenic	chr19	44229909
cg05882785	-0.00503874	0.00969561	BN_hypomethylated_with_age	0	intergenic	chr19	44231413
cg02016809	-0.0052648	0.00368292	BN_hypomethylated_with_age	0	intergenic	chr19	48246427
cg03222336	-0.00453947	0.0066844	BN_hypomethylated_with_age	0	intergenic	chr19	49042803
cg04118080	-0.00567986	0.011781	BN_hypomethylated_with_age	0	intergenic	chr19	51437057
cg19818923	-0.00504956	0.0240766	BN_hypomethylated_with_age	0	intergenic	chr19	52243257
cg17214023	-0.00549667	0.000150126	BN_hypomethylated_with_age	0	intergenic	chr2	10176748
cg05360477	-0.00901991	0.035262	BN_hypomethylated_with_age	0	intergenic	chr2	12959313
cg00179110	-0.00716623	0.0477317	BN_hypomethylated_with_age	0	intergenic	chr2	25942734
cg18346576	-0.00652874	0.00352033	BN_hypomethylated_with_age	0	intergenic	chr2	27938071
cg02228220	-0.00793224	0.0282081	BN_hypomethylated_with_age	0	intergenic	chr2	37691333
cg21972010	-0.00765807	0.0190556	BN_hypomethylated_with_age	0	intergenic	chr2	42288149
cg01203286	-0.00566605	0.0127041	BN_hypomethylated_with_age	0	intergenic	chr2	46873926
cg18567079	-0.00921389	0.0121082	BN_hypomethylated_with_age	0	intergenic	chr2	47039888
cg05776899	-0.00640471	0.0195452	BN_hypomethylated_with_age	0	intergenic	chr2	47104264
cg07011538	-0.00562416	0.0134419	BN_hypomethylated_with_age	0	intergenic	chr2	47497026
cg11586360	-0.00676776	0.0331135	BN_hypomethylated_with_age	0	intergenic	chr2	55738818
cg11929279	-0.011746	0.0121764	BN_hypomethylated_with_age	0	intergenic	chr2	58675439
cg01003494	-0.0053966	0.0411316	BN_hypomethylated_with_age	0	intergenic	chr2	60618524
cg12964770	-0.00479942	0.0175462	BN_hypomethylated_with_age	0	intergenic	chr2	64710206
cg26442818	-0.00849056	0.0376242	BN_hypomethylated_with_age	0	intergenic	chr2	70870999
cg09805818	-0.0079612	0.0418506	BN_hypomethylated_with_age	0	intergenic	chr2	75542885
cg26840133	-0.0110239	0.00046402	BN_hypomethylated_with_age	0	intergenic	chr2	75834250
cg22234488	-0.006049	0.0452921	BN_hypomethylated_with_age	0	intergenic	chr2	105796261
cg24348981	-0.008971	0.00304398	BN_hypomethylated_with_age	0	intergenic	chr2	108329549
cg04749503	-0.00663273	0.00806793	BN_hypomethylated_with_age	0	intergenic	chr2	113223247
cg08557826	-0.00365821	0.0222704	BN_hypomethylated_with_age	0	intergenic	chr2	121368901
cg14624731	-0.00555455	0.0243415	BN_hypomethylated_with_age	0	intergenic	chr2	121436004
cg03352182	-0.00623896	0.0163842	BN_hypomethylated_with_age	0	intergenic	chr2	136963301
cg21413195	-0.0042604	0.0282003	BN_hypomethylated_with_age	0	intergenic	chr2	139572662
cg18055986	-0.00564514	0.00870926	BN_hypomethylated_with_age	0	intergenic	chr2	149301111
cg14963553	-0.00474239	0.0338972	BN_hypomethylated_with_age	0	intergenic	chr2	159610372
cg21249091	-0.0104057	2.78e-05	BN_hypomethylated_with_age	0	intergenic	chr2	173204540
cg13059651	-0.0113257	0.000650044	BN_hypomethylated_with_age	0	intergenic	chr2	178030129
cg24499405	-0.0123786	4.44e-05	BN_hypomethylated_with_age	0	intergenic	chr2	178030171
cg21239409	-0.00492116	0.0378463	BN_hypomethylated_with_age	0	intergenic	chr2	182602982
cg00752121	-0.00384709	0.0112468	BN_hypomethylated_with_age	0	intergenic	chr2	191199387
cg10590964	-0.00421689	0.0256094	BN_hypomethylated_with_age	0	intergenic	chr2	202929157
cg09198200	-0.00533257	0.000242777	BN_hypomethylated_with_age	0	intergenic	chr2	208123481
cg25374097	-0.00836045	0.0335924	BN_hypomethylated_with_age	0	intergenic	chr2	208939842
cg17574010	-0.0104348	0.0219084	BN_hypomethylated_with_age	0	intergenic	chr2	214054376
cg21443659	-0.00708646	0.0213646	BN_hypomethylated_with_age	0	intergenic	chr2	217745721
cg10421346	-0.00611695	0.0307589	BN_hypomethylated_with_age	0	intergenic	chr2	222954613
cg08692023	-0.00508584	0.0071595	BN_hypomethylated_with_age	0	intergenic	chr2	223182845
cg22809407	-0.00721155	0.0150349	BN_hypomethylated_with_age	0	intergenic	chr2	223185665
cg01849721	-0.00624584	0.00368237	BN_hypomethylated_with_age	0	intergenic	chr2	223264309
cg26598758	-0.00625726	0.0275142	BN_hypomethylated_with_age	0	intergenic	chr2	235245868
cg07003881	-0.00743851	0.00976019	BN_hypomethylated_with_age	0	intergenic	chr2	235363255
cg15541170	-0.00984209	0.0322426	BN_hypomethylated_with_age	0	intergenic	chr2	238224257
cg00919014	-0.0103576	0.00815447	BN_hypomethylated_with_age	0	intergenic	chr2	241083975
cg04022137	-0.00726044	0.036622	BN_hypomethylated_with_age	0	intergenic	chr20	9490126
cg17345870	-0.00832106	0.0418676	BN_hypomethylated_with_age	0	intergenic	chr20	17876432
cg02870819	-0.00670272	0.0217748	BN_hypomethylated_with_age	0	intergenic	chr20	20742553
cg01338255	-0.00807547	0.00154266	BN_hypomethylated_with_age	0	intergenic	chr20	30176054
cg08276755	-0.00721621	0.0018216	BN_hypomethylated_with_age	0	intergenic	chr20	30196714
cg00782956	-0.00565775	0.00430444	BN_hypomethylated_with_age	0	intergenic	chr20	30858335
cg16401957	-0.00309495	0.0392199	BN_hypomethylated_with_age	0	intergenic	chr20	34659891
cg25207013	-0.0125442	0.000409248	BN_hypomethylated_with_age	0	intergenic	chr20	36742528
cg11917067	-0.00747912	0.00928245	BN_hypomethylated_with_age	0	intergenic	chr20	43951781
cg09952222	-0.00508832	0.00915544	BN_hypomethylated_with_age	0	intergenic	chr20	44548418
cg25181043	-0.021847	0.0306434	BN_hypomethylated_with_age	0	intergenic	chr20	47013841
cg20845336	-0.0215566	0.038255	BN_hypomethylated_with_age	0	intergenic	chr20	47013919
cg24797066	-0.0129863	9.05e-06	BN_hypomethylated_with_age	0	intergenic	chr20	48407084
cg16000097	-0.0072662	0.00226397	BN_hypomethylated_with_age	0	intergenic	chr20	48585628
cg13102681	-0.0056656	0.0326235	BN_hypomethylated_with_age	0	intergenic	chr20	49989220
cg09765747	-0.00848041	0.0296472	BN_hypomethylated_with_age	0	intergenic	chr20	50858847
cg09546550	-0.00658607	0.0264477	BN_hypomethylated_with_age	0	intergenic	chr20	58530506
cg15796437	-0.00662773	0.0490224	BN_hypomethylated_with_age	0	intergenic	chr21	29764998
cg08672314	-0.00539468	0.0446705	BN_hypomethylated_with_age	0	intergenic	chr21	30005197
cg23536106	-0.00724954	0.00134524	BN_hypomethylated_with_age	0	intergenic	chr21	34571182
cg15669314	-0.0050558	0.0102963	BN_hypomethylated_with_age	0	intergenic	chr21	36012979
cg01405629	-0.00546742	9.9e-05	BN_hypomethylated_with_age	0	intergenic	chr21	44048403
cg07214355	-0.00877446	0.0337151	BN_hypomethylated_with_age	0	intergenic	chr22	19608816
cg03407441	-0.00963139	0.0181988	BN_hypomethylated_with_age	0	intergenic	chr22	21310727
cg00640284	-0.00738222	0.0481686	BN_hypomethylated_with_age	0	intergenic	chr22	27708023
cg19144839	-0.0102173	0.00150196	BN_hypomethylated_with_age	0	intergenic	chr22	29874186
cg00347607	-0.0116676	0.000289801	BN_hypomethylated_with_age	0	intergenic	chr22	29986708
cg09043768	-0.00483607	0.0235105	BN_hypomethylated_with_age	0	intergenic	chr22	37943067
cg09462203	-0.00814788	0.00318804	BN_hypomethylated_with_age	0	intergenic	chr22	38187901
cg05424606	-0.00452122	0.0460448	BN_hypomethylated_with_age	0	intergenic	chr22	38290975
cg26581503	-0.00380647	0.0482052	BN_hypomethylated_with_age	0	intergenic	chr22	42304580
cg26391876	-0.00563572	0.04284	BN_hypomethylated_with_age	0	intergenic	chr22	42364772
cg22380037	-0.00511185	0.0354598	BN_hypomethylated_with_age	0	intergenic	chr22	46409106
cg09978533	-0.00865818	0.00627188	BN_hypomethylated_with_age	0	intergenic	chr22	46465160
cg08178756	-0.00800193	0.0158175	BN_hypomethylated_with_age	0	intergenic	chr22	46465905
cg09158878	-0.0067643	0.00243745	BN_hypomethylated_with_age	0	intergenic	chr22	46465908
cg06576867	-0.00830741	0.0447395	BN_hypomethylated_with_age	0	intergenic	chr22	46465911
cg10379704	-0.00434843	0.0480915	BN_hypomethylated_with_age	0	intergenic	chr3	2029988
cg14766620	-0.0047521	0.0112159	BN_hypomethylated_with_age	0	intergenic	chr3	5018860
cg19638381	-0.00567179	0.0384108	BN_hypomethylated_with_age	0	intergenic	chr3	12761924
cg14098261	-0.00682928	0.00936808	BN_hypomethylated_with_age	0	intergenic	chr3	13503507
cg26845082	-0.0300927	0.0498802	BN_hypomethylated_with_age	0	intergenic	chr3	13555664
cg01988752	-0.00635936	0.0196377	BN_hypomethylated_with_age	0	intergenic	chr3	13927393
cg00524584	-0.00709624	2.78e-07	BN_hypomethylated_with_age	0	intergenic	chr3	14185508
cg11785460	-0.00641202	0.0304562	BN_hypomethylated_with_age	0	intergenic	chr3	16097537
cg23653058	-0.00431602	0.0468101	BN_hypomethylated_with_age	0	intergenic	chr3	18004012
cg00327796	-0.00511017	0.0380442	BN_hypomethylated_with_age	0	intergenic	chr3	23032191
cg22728268	-0.00766193	0.0433761	BN_hypomethylated_with_age	0	intergenic	chr3	30334109
cg12397366	-0.005412	0.00477959	BN_hypomethylated_with_age	0	intergenic	chr3	31255533
cg17181214	-0.0129064	0.0233031	BN_hypomethylated_with_age	0	intergenic	chr3	43186480
cg03879629	-0.00659113	0.0325144	BN_hypomethylated_with_age	0	intergenic	chr3	46152446
cg20449188	-0.00679486	0.0376242	BN_hypomethylated_with_age	0	intergenic	chr3	48235842
cg08482894	-0.00655764	0.0204377	BN_hypomethylated_with_age	0	intergenic	chr3	49389050
cg03565274	-0.00454087	0.0313971	BN_hypomethylated_with_age	0	intergenic	chr3	50629708
cg25100871	-0.00459828	0.0223907	BN_hypomethylated_with_age	0	intergenic	chr3	52039819
cg12769607	-0.00562003	0.0373633	BN_hypomethylated_with_age	0	intergenic	chr3	54069178
cg04959747	-0.00484442	0.0126402	BN_hypomethylated_with_age	0	intergenic	chr3	72319401
cg21156580	-0.00482329	0.0364157	BN_hypomethylated_with_age	0	intergenic	chr3	72340184
cg10946864	-0.00635146	0.00151006	BN_hypomethylated_with_age	0	intergenic	chr3	75555938
cg26931154	-0.00911089	0.00286691	BN_hypomethylated_with_age	0	intergenic	chr3	87347249
cg14659179	-0.00406645	0.0410431	BN_hypomethylated_with_age	0	intergenic	chr3	119859180
cg03911501	-0.00426538	0.0388302	BN_hypomethylated_with_age	0	intergenic	chr3	127798323
cg25286164	-0.00738961	0.0189028	BN_hypomethylated_with_age	0	intergenic	chr3	129902277
cg17637262	-0.00487054	0.0181721	BN_hypomethylated_with_age	0	intergenic	chr3	136520791
cg00526564	-0.00690368	0.00460293	BN_hypomethylated_with_age	0	intergenic	chr3	137899649
cg27200630	-0.00469599	0.00397917	BN_hypomethylated_with_age	0	intergenic	chr3	138494226
cg25175003	-0.00630444	0.0355081	BN_hypomethylated_with_age	0	intergenic	chr3	149111370
cg13129591	-0.00667785	0.00927229	BN_hypomethylated_with_age	0	intergenic	chr3	152939446
cg23656415	-0.00789491	0.026591	BN_hypomethylated_with_age	0	intergenic	chr3	156312374
cg02019125	-0.00521011	0.0482672	BN_hypomethylated_with_age	0	intergenic	chr3	156323952
cg11342676	-0.00672317	0.0153233	BN_hypomethylated_with_age	0	intergenic	chr3	160203780
cg17756421	-0.00547124	0.0174948	BN_hypomethylated_with_age	0	intergenic	chr3	163669359
cg15329288	-0.00613643	0.0140924	BN_hypomethylated_with_age	0	intergenic	chr3	177128959
cg25701032	-0.00535301	0.0498255	BN_hypomethylated_with_age	0	intergenic	chr3	183294298
cg13744039	-0.00922219	0.0406965	BN_hypomethylated_with_age	0	intergenic	chr3	184475074
cg23867146	-0.004889	0.000528712	BN_hypomethylated_with_age	0	intergenic	chr4	2460483
cg18771854	-0.00685227	0.00288442	BN_hypomethylated_with_age	0	intergenic	chr4	6734574
cg09122442	-0.00370888	0.00873552	BN_hypomethylated_with_age	0	intergenic	chr4	6894410
cg11975860	-0.0055902	0.0399573	BN_hypomethylated_with_age	0	intergenic	chr4	11132208
cg26262055	-0.00896434	0.0403225	BN_hypomethylated_with_age	0	intergenic	chr4	25090618
cg11879654	-0.0040551	0.0489797	BN_hypomethylated_with_age	0	intergenic	chr4	26163424
ch.4.54268536R	-0.00530195	0.0319056	BN_hypomethylated_with_age	0	intergenic	chr4	54573779
cg06341590	-0.00438847	0.0239451	BN_hypomethylated_with_age	0	intergenic	chr4	57624431
cg14718761	-0.00843002	0.0135915	BN_hypomethylated_with_age	0	intergenic	chr4	87831756
cg02461863	-0.00829295	1.48e-05	BN_hypomethylated_with_age	0	intergenic	chr4	124339575
cg03858909	-0.00755213	0.0130159	BN_hypomethylated_with_age	0	intergenic	chr4	124538156
cg17521583	-0.00707334	0.0354598	BN_hypomethylated_with_age	0	intergenic	chr4	129474618
cg12188407	-0.0073691	0.0305536	BN_hypomethylated_with_age	0	intergenic	chr4	139602414
cg09599495	-0.00689832	0.000149505	BN_hypomethylated_with_age	0	intergenic	chr4	140096775
cg00563107	-0.00636382	0.000658601	BN_hypomethylated_with_age	0	intergenic	chr4	141173528
cg06432753	-0.00834055	0.00274186	BN_hypomethylated_with_age	0	intergenic	chr4	146118165
cg25912474	-0.0110445	0.0039701	BN_hypomethylated_with_age	0	intergenic	chr4	155608227
cg14315782	-0.0107981	0.00210713	BN_hypomethylated_with_age	0	intergenic	chr4	157031920
cg09717100	-0.00850929	0.003178	BN_hypomethylated_with_age	0	intergenic	chr4	158900128
cg21960251	-0.00760097	0.0311393	BN_hypomethylated_with_age	0	intergenic	chr4	160081865
cg17192533	-0.00607272	0.0153687	BN_hypomethylated_with_age	0	intergenic	chr4	160408494
cg02478540	-0.00718038	0.0206647	BN_hypomethylated_with_age	0	intergenic	chr4	169946113
cg26558412	-0.00819295	0.0177762	BN_hypomethylated_with_age	0	intergenic	chr4	171619558
cg27130032	-0.00558681	0.0256414	BN_hypomethylated_with_age	0	intergenic	chr4	174257735
cg00655552	-0.0118401	0.00179721	BN_hypomethylated_with_age	0	intergenic	chr4	182862370
cg17873222	-0.0080794	0.040135	BN_hypomethylated_with_age	0	intergenic	chr4	183110709
cg02525719	-0.0103309	0.00302469	BN_hypomethylated_with_age	0	intergenic	chr4	183728549
cg23496836	-0.0160185	5.61e-05	BN_hypomethylated_with_age	0	intergenic	chr4	184376873
cg11225090	-0.00453656	0.0497062	BN_hypomethylated_with_age	0	intergenic	chr4	185276573
cg10140678	-0.0324656	0.0443295	BN_hypomethylated_with_age	0	intergenic	chr5	2864736
cg09477886	-0.00526041	0.0099374	BN_hypomethylated_with_age	0	intergenic	chr5	10507827
cg26251325	-0.00449132	0.00363964	BN_hypomethylated_with_age	0	intergenic	chr5	54518745
cg11080540	-0.00340211	0.0295143	BN_hypomethylated_with_age	0	intergenic	chr5	54897272
cg06711175	-0.0070205	0.00344281	BN_hypomethylated_with_age	0	intergenic	chr5	55543927
cg20536364	-0.00869036	0.00934657	BN_hypomethylated_with_age	0	intergenic	chr5	55790102
cg18940875	-0.00577171	0.0131764	BN_hypomethylated_with_age	0	intergenic	chr5	63443859
cg06786981	-0.00351438	0.0218162	BN_hypomethylated_with_age	0	intergenic	chr5	66597184
cg16791730	-0.00461113	0.0497733	BN_hypomethylated_with_age	0	intergenic	chr5	71690853
cg25974277	-0.00908778	0.00108717	BN_hypomethylated_with_age	0	intergenic	chr5	71907094
cg27375504	-0.00652807	0.000358306	BN_hypomethylated_with_age	0	intergenic	chr5	81146917
cg02080542	-0.00605287	0.0115733	BN_hypomethylated_with_age	0	intergenic	chr5	86316160
cg20731561	-0.00498987	0.0271006	BN_hypomethylated_with_age	0	intergenic	chr5	95199204
cg07297604	-0.00711663	0.00266384	BN_hypomethylated_with_age	0	intergenic	chr5	118127760
cg07867876	-0.00624206	0.0466187	BN_hypomethylated_with_age	0	intergenic	chr5	124242492
cg03312158	-0.00600314	0.0215375	BN_hypomethylated_with_age	0	intergenic	chr5	125992272
cg26851984	-0.00469606	0.0255665	BN_hypomethylated_with_age	0	intergenic	chr5	126016153
cg26708483	-0.0069927	0.00156123	BN_hypomethylated_with_age	0	intergenic	chr5	131422110
cg14528468	-0.00690359	0.0495013	BN_hypomethylated_with_age	0	intergenic	chr5	133394665
cg09701062	-0.00639233	0.012624	BN_hypomethylated_with_age	0	intergenic	chr5	133446318
cg04136748	-0.00600091	0.00244829	BN_hypomethylated_with_age	0	intergenic	chr5	133515262
cg19874640	-0.00514243	0.0457242	BN_hypomethylated_with_age	0	intergenic	chr5	134527449
cg07291109	-0.010578	0.0022411	BN_hypomethylated_with_age	0	intergenic	chr5	135347309
cg09332231	-0.00840875	0.00405948	BN_hypomethylated_with_age	0	intergenic	chr5	138927884
cg26706599	-0.00684927	0.0489037	BN_hypomethylated_with_age	0	intergenic	chr5	158839568
cg09040317	-0.00465017	0.0181911	BN_hypomethylated_with_age	0	intergenic	chr5	159933234
cg03240321	-0.00433232	0.0267013	BN_hypomethylated_with_age	0	intergenic	chr5	171108853
cg17619208	-0.00424653	0.0313877	BN_hypomethylated_with_age	0	intergenic	chr5	175623192
cg11377030	-0.00554479	0.0195475	BN_hypomethylated_with_age	0	intergenic	chr5	178921287
cg26918987	-0.00761011	0.00309009	BN_hypomethylated_with_age	0	intergenic	chr5	179518013
cg08417346	-0.00738404	0.00560019	BN_hypomethylated_with_age	0	intergenic	chr5	180244040
cg07785757	-0.00661639	0.00413048	BN_hypomethylated_with_age	0	intergenic	chr6	1504325
cg27222736	-0.0083868	0.00543647	BN_hypomethylated_with_age	0	intergenic	chr6	1617377
cg20109867	-0.00808189	0.000917949	BN_hypomethylated_with_age	0	intergenic	chr6	2818375
cg08306076	-0.0128048	0.00826676	BN_hypomethylated_with_age	0	intergenic	chr6	2974079
cg26504220	-0.00360778	0.00866281	BN_hypomethylated_with_age	0	intergenic	chr6	2982835
cg14218885	-0.00533578	0.0136548	BN_hypomethylated_with_age	0	intergenic	chr6	6713220
cg16355382	-0.00668132	0.00257561	BN_hypomethylated_with_age	0	intergenic	chr6	7009231
cg01936132	-0.00639352	0.0139363	BN_hypomethylated_with_age	0	intergenic	chr6	14782174
cg17958950	-0.00457287	0.00943494	BN_hypomethylated_with_age	0	intergenic	chr6	14997385
cg20999516	-0.00275186	0.0428731	BN_hypomethylated_with_age	0	intergenic	chr6	20245186
cg01576830	-0.007556	0.00397953	BN_hypomethylated_with_age	0	intergenic	chr6	26312448
cg16740057	-0.0064145	0.0497212	BN_hypomethylated_with_age	0	intergenic	chr6	28908567
cg15878568	-0.00448067	0.0255049	BN_hypomethylated_with_age	0	intergenic	chr6	30923865
cg23321397	-0.00749387	0.0070777	BN_hypomethylated_with_age	0	intergenic	chr6	32223430
cg25530908	-0.00489273	0.0132744	BN_hypomethylated_with_age	0	intergenic	chr6	32901536
cg14375205	-0.00827851	1.83e-06	BN_hypomethylated_with_age	0	intergenic	chr6	36618002
cg18964319	-0.00595306	0.0339678	BN_hypomethylated_with_age	0	intergenic	chr6	36665554
cg14719855	-0.00585987	0.0339689	BN_hypomethylated_with_age	0	intergenic	chr6	39060069
cg15370258	-0.00475974	0.0333472	BN_hypomethylated_with_age	0	intergenic	chr6	42756673
cg17178661	-0.00476873	0.0145512	BN_hypomethylated_with_age	0	intergenic	chr6	43136440
cg03837147	-0.00607079	0.0056767	BN_hypomethylated_with_age	0	intergenic	chr6	53538090
cg25015371	-0.00627614	0.0166166	BN_hypomethylated_with_age	0	intergenic	chr6	108874950
cg06310589	-0.0101423	0.00723831	BN_hypomethylated_with_age	0	intergenic	chr6	126109139
cg08025812	-0.00601071	0.049061	BN_hypomethylated_with_age	0	intergenic	chr6	127421952
cg15961693	-0.00457559	0.00494516	BN_hypomethylated_with_age	0	intergenic	chr6	139689053
cg07336872	-0.00507677	0.0263227	BN_hypomethylated_with_age	0	intergenic	chr6	150393535
cg25055576	-0.00562058	0.046841	BN_hypomethylated_with_age	0	intergenic	chr6	150903429
cg25296374	-0.00889716	0.0145615	BN_hypomethylated_with_age	0	intergenic	chr6	154691940
cg15174906	-0.00725482	0.0495013	BN_hypomethylated_with_age	0	intergenic	chr6	156919703
cg15501329	-0.00499501	0.0102775	BN_hypomethylated_with_age	0	intergenic	chr6	158137154
cg13553118	-0.00502992	0.0208771	BN_hypomethylated_with_age	0	intergenic	chr7	573243
cg08570077	-0.0327997	0.0257062	BN_hypomethylated_with_age	0	intergenic	chr7	1245797
cg06001419	-0.00801778	0.000812232	BN_hypomethylated_with_age	0	intergenic	chr7	4717725
cg11624040	-0.00896109	0.00600391	BN_hypomethylated_with_age	0	intergenic	chr7	5217024
cg03554671	-0.00764458	0.00201429	BN_hypomethylated_with_age	0	intergenic	chr7	5492828
cg17926816	-0.00399821	0.0327411	BN_hypomethylated_with_age	0	intergenic	chr7	5510538
cg16885805	-0.00406638	0.0233086	BN_hypomethylated_with_age	0	intergenic	chr7	6598775
cg23431997	-0.00694312	0.0280422	BN_hypomethylated_with_age	0	intergenic	chr7	23125835
cg26622211	-0.0101039	0.00966192	BN_hypomethylated_with_age	0	intergenic	chr7	25021720
cg22812133	-0.00776738	0.00874594	BN_hypomethylated_with_age	0	intergenic	chr7	25290213
cg20695447	-0.0069097	0.000275081	BN_hypomethylated_with_age	0	intergenic	chr7	25429249
cg27487796	-0.00964395	0.0136554	BN_hypomethylated_with_age	0	intergenic	chr7	28973253
cg04029736	-0.00476947	0.0480557	BN_hypomethylated_with_age	0	intergenic	chr7	30549843
cg20390245	-0.00729367	0.0493705	BN_hypomethylated_with_age	0	intergenic	chr7	45255724
cg13153540	-0.00435669	0.0339097	BN_hypomethylated_with_age	0	intergenic	chr7	47128394
cg08179353	-0.0111307	0.0102815	BN_hypomethylated_with_age	0	intergenic	chr7	51050594
cg03934014	-0.00911757	0.0175913	BN_hypomethylated_with_age	0	intergenic	chr7	51498192
cg20224991	-0.00454931	0.0207562	BN_hypomethylated_with_age	0	intergenic	chr7	65511110
cg08316080	-0.00368225	0.0380911	BN_hypomethylated_with_age	0	intergenic	chr7	72835094
cg22455527	-0.00680638	0.0443688	BN_hypomethylated_with_age	0	intergenic	chr7	73241878
cg01778935	-0.0101336	0.0123564	BN_hypomethylated_with_age	0	intergenic	chr7	93997824
cg16698122	-0.00806989	0.0104064	BN_hypomethylated_with_age	0	intergenic	chr7	95174555
cg00637453	-0.00497225	0.00923556	BN_hypomethylated_with_age	0	intergenic	chr7	105580701
cg27260624	-0.00617702	0.0194716	BN_hypomethylated_with_age	0	intergenic	chr7	106241218
cg01998105	-0.00718301	3.91e-05	BN_hypomethylated_with_age	0	intergenic	chr7	106377373
cg21503646	-0.00504552	0.0339678	BN_hypomethylated_with_age	0	intergenic	chr7	121951622
cg10097598	-0.00841574	0.0367088	BN_hypomethylated_with_age	0	intergenic	chr7	125023652
cg18315858	-0.00300465	0.0414372	BN_hypomethylated_with_age	0	intergenic	chr7	128083732
cg12020486	-0.00612385	0.0246394	BN_hypomethylated_with_age	0	intergenic	chr7	130113748
cg20741230	-0.00667384	0.0290275	BN_hypomethylated_with_age	0	intergenic	chr7	132915924
cg21210409	-0.00927825	0.00163278	BN_hypomethylated_with_age	0	intergenic	chr7	140015868
cg25233887	-0.00680933	0.00365334	BN_hypomethylated_with_age	0	intergenic	chr7	150283557
cg03277268	-0.00540254	0.000539987	BN_hypomethylated_with_age	0	intergenic	chr7	151623360
cg14030146	-0.0079146	0.00739548	BN_hypomethylated_with_age	0	intergenic	chr7	156929443
cg24925986	-0.0032735	0.04123	BN_hypomethylated_with_age	0	intergenic	chr8	1981764
cg17684269	-0.00727469	0.0300386	BN_hypomethylated_with_age	0	intergenic	chr8	8405815
cg00375970	-0.00694488	0.0398959	BN_hypomethylated_with_age	0	intergenic	chr8	17762550
cg26487586	-0.00620627	0.00309009	BN_hypomethylated_with_age	0	intergenic	chr8	29230547
cg26882556	-0.00438542	0.034316	BN_hypomethylated_with_age	0	intergenic	chr8	29360758
cg02340116	-0.00697181	0.00933221	BN_hypomethylated_with_age	0	intergenic	chr8	54089593
cg10366355	-0.00653773	0.0217569	BN_hypomethylated_with_age	0	intergenic	chr8	58094896
cg26781321	-0.0268089	0.013289	BN_hypomethylated_with_age	0	intergenic	chr8	58131602
cg19786686	-0.00422296	0.00303107	BN_hypomethylated_with_age	0	intergenic	chr8	78815126
cg14624325	-0.00828557	0.0173936	BN_hypomethylated_with_age	0	intergenic	chr8	97192444
ch.8.1981758F	-0.00722555	0.0238911	BN_hypomethylated_with_age	0	intergenic	chr8	98420810
cg16450097	-0.0133167	0.0276232	BN_hypomethylated_with_age	0	intergenic	chr8	101348467
cg20514973	-0.00606477	0.0140924	BN_hypomethylated_with_age	0	intergenic	chr8	102387937
cg07697541	-0.0101074	0.0402652	BN_hypomethylated_with_age	0	intergenic	chr8	109278887
cg08800939	-0.00600679	0.0140924	BN_hypomethylated_with_age	0	intergenic	chr8	120276487
cg14711465	-0.0059905	0.00939379	BN_hypomethylated_with_age	0	intergenic	chr8	120710593
cg09200437	-0.00449831	0.0122382	BN_hypomethylated_with_age	0	intergenic	chr8	126424934
cg00373901	-0.00451021	0.0264061	BN_hypomethylated_with_age	0	intergenic	chr8	128766740
cg07186595	-0.00407607	0.00765929	BN_hypomethylated_with_age	0	intergenic	chr8	129186510
cg14128332	-0.00699048	0.0400044	BN_hypomethylated_with_age	0	intergenic	chr8	134706976
cg11975824	-0.0100757	2.2e-06	BN_hypomethylated_with_age	0	intergenic	chr8	139074557
cg25222362	-0.0116425	0.0129121	BN_hypomethylated_with_age	0	intergenic	chr8	140119546
cg13924514	-0.00968982	0.0466365	BN_hypomethylated_with_age	0	intergenic	chr8	142070760
cg07652447	-0.0190364	0.0442314	BN_hypomethylated_with_age	0	intergenic	chr8	144437379
cg22123784	-0.0168533	0.00967225	BN_hypomethylated_with_age	0	intergenic	chr8	144437507
cg05579534	-0.00473179	0.0176997	BN_hypomethylated_with_age	0	intergenic	chr9	5608645
cg11127927	-0.00916909	0.0266306	BN_hypomethylated_with_age	0	intergenic	chr9	7234797
cg11070541	-0.0066567	0.0188238	BN_hypomethylated_with_age	0	intergenic	chr9	14433979
cg06332058	-0.010494	0.0174832	BN_hypomethylated_with_age	0	intergenic	chr9	16103651
cg15501255	-0.00451759	0.00948698	BN_hypomethylated_with_age	0	intergenic	chr9	18330948
cg13983779	-0.00721173	0.0390269	BN_hypomethylated_with_age	0	intergenic	chr9	19464742
cg15190509	-0.00642395	0.0242552	BN_hypomethylated_with_age	0	intergenic	chr9	19465241
cg14692747	-0.00484268	0.0107935	BN_hypomethylated_with_age	0	intergenic	chr9	33418342
cg06478031	-0.00492605	0.0158445	BN_hypomethylated_with_age	0	intergenic	chr9	34540992
cg13845561	-0.00742178	0.00325282	BN_hypomethylated_with_age	0	intergenic	chr9	71631514
cg23191632	-0.00594912	0.0240891	BN_hypomethylated_with_age	0	intergenic	chr9	86550314
cg06994349	-0.00508581	0.0464435	BN_hypomethylated_with_age	0	intergenic	chr9	99443671
cg20772008	-0.0131015	0.0119493	BN_hypomethylated_with_age	0	intergenic	chr9	104227791
cg10921877	-0.00517381	0.0301588	BN_hypomethylated_with_age	0	intergenic	chr9	112951406
cg08590985	-0.00417121	0.027591	BN_hypomethylated_with_age	0	intergenic	chr9	116413220
cg06708838	-0.00618659	0.000649952	BN_hypomethylated_with_age	0	intergenic	chr9	127537080
cg27019129	-0.0056289	0.011964	BN_hypomethylated_with_age	0	intergenic	chr9	130352372
cg04649530	-0.00611101	0.00333521	BN_hypomethylated_with_age	0	intergenic	chr9	132113372
cg24784946	-0.00558448	0.030838	BN_hypomethylated_with_age	0	intergenic	chr9	132202002
cg09778828	-0.00332608	0.0259525	BN_hypomethylated_with_age	0	intergenic	chr9	132245624
cg00220243	-0.00613856	0.0247369	BN_hypomethylated_with_age	0	intergenic	chr9	132330135
cg01268832	-0.00893473	0.00133842	BN_hypomethylated_with_age	0	intergenic	chr9	132537833
cg00300627	-0.00500913	0.0466043	BN_hypomethylated_with_age	0	intergenic	chr9	132646360
cg08525107	-0.0065377	0.0312311	BN_hypomethylated_with_age	0	intergenic	chr9	136935984
cg13018971	-0.00802274	0.0262216	BN_hypomethylated_with_age	0	intergenic	chr9	140181759
cg08046320	-0.0107731	0.00444585	BN_hypomethylated_with_age	0	intergenic	chrX	9217025
cg04522779	-0.00735433	0.0225375	BN_hypomethylated_with_age	0	intergenic	chrX	64971250
cg24838201	-0.00827522	0.00255805	BN_hypomethylated_with_age	0	intergenic	chrX	99668486
cg25901382	-0.00620187	0.00363568	BN_hypomethylated_with_age	0	intergenic	chrX	119020384
cg17878139	-0.0055069	0.0321918	CD4N_hypomethylated_with_age	0	intergenic	chr13	19517986
cg19706446	-0.0141745	1.11314e-09	CD4N_hypomethylated_with_age	0	intergenic	chr10	3440313
cg15831060	-0.00364294	0.00528226	CD4N_hypomethylated_with_age	0	intergenic	chr2	98326561
cg22950223	-0.00409899	0.000880059	CD4N_hypomethylated_with_age	0	intergenic	chr7	1403628
cg25853960	-0.00511409	0.0407062	CD4N_hypomethylated_with_age	0	intergenic	chr13	34650841
cg23804620	-0.00505122	0.00300504	CD4N_hypomethylated_with_age	0	intergenic	chr4	6690894
cg24611351	-0.0133054	1.06761e-10	CD4N_hypomethylated_with_age	0	intergenic	chr2	71228551
cg05933997	-0.00689736	0.00115192	CD4N_hypomethylated_with_age	0	intergenic	chr16	86735122
cg02290350	-0.0041533	0.0248052	CD4N_hypomethylated_with_age	0	intergenic	chr8	58132656
cg06868481	-0.00372372	0.0469349	CD4N_hypomethylated_with_age	0	intergenic	chr1	29192086
cg05097179	-0.00666958	0.000115507	CD4N_hypomethylated_with_age	0	intergenic	chr1	95089762
cg03880506	-0.00669523	0.00689596	CD4N_hypomethylated_with_age	0	intergenic	chr12	132638107
cg19521610	-0.00459747	0.038456	CD4N_hypomethylated_with_age	0	intergenic	chr22	49717457
cg12510512	-0.0051998	0.0154949	CD4N_hypomethylated_with_age	0	intergenic	chr7	1717187
cg15996397	-0.00607791	0.00491707	CD4N_hypomethylated_with_age	0	intergenic	chr2	100831189
cg18348303	-0.00230583	0.00174856	CD4N_hypomethylated_with_age	0	intergenic	chr12	7904267
cg17827477	-0.00644973	0.0100028	CD4N_hypomethylated_with_age	0	intergenic	chr22	49487343
cg03222374	-0.00574035	0.00542219	CD4N_hypomethylated_with_age	0	intergenic	chr4	3773996
cg11996209	-0.0080178	0.000154537	CD4N_hypomethylated_with_age	0	intergenic	chr7	29599895
cg17467879	-0.00508739	0.00435774	CD4N_hypomethylated_with_age	0	intergenic	chr3	9901365
cg20443357	-0.00865398	7.79214e-05	CD4N_hypomethylated_with_age	0	intergenic	chr10	134269240
cg08707456	-0.00472068	0.033471	CD4N_hypomethylated_with_age	0	intergenic	chr11	134829365
cg08190726	-0.00661467	0.000992575	CD4N_hypomethylated_with_age	0	intergenic	chr16	1313080
cg07281325	-0.00515662	0.0377285	CD4N_hypomethylated_with_age	0	intergenic	chr21	47430821
cg05225634	-0.0148104	1.94599e-06	CD4N_hypomethylated_with_age	0	intergenic	chr6	156718288
cg13795189	-0.00500371	0.00267652	CD4N_hypomethylated_with_age	0	intergenic	chr9	89131774
cg08496162	-0.00394357	0.00284941	CD4N_hypomethylated_with_age	0	intergenic	chr16	88702312
cg23664926	-0.00877562	0.0104728	CD4N_hypomethylated_with_age	0	intergenic	chr11	44642868
cg26917305	-0.00794255	0.0360146	CD4N_hypomethylated_with_age	0	intergenic	chr1	160903135
cg14057952	-0.00900199	0.00225662	CD4N_hypomethylated_with_age	0	intergenic	chr2	42097561
cg00712627	-0.00361172	0.0426305	CD4N_hypomethylated_with_age	0	intergenic	chr10	80588621
cg06162751	-0.00375071	0.0304312	CD4N_hypomethylated_with_age	0	intergenic	chr12	105932901
cg13461447	-0.00590428	0.00984509	CD4N_hypomethylated_with_age	0	intergenic	chr1	1714001
cg20917338	-0.0064485	0.0246604	CD4N_hypomethylated_with_age	0	intergenic	chr14	62440685
cg12035625	-0.00482154	0.0155051	CD4N_hypomethylated_with_age	0	intergenic	chr16	26332794
cg01151365	-0.00684719	0.000169825	CD4N_hypomethylated_with_age	0	intergenic	chr15	31090636
cg01824931	-0.00791093	0.000663704	CD4N_hypomethylated_with_age	0	intergenic	chr7	1642224
cg15643000	-0.00338878	0.00238798	CD4N_hypomethylated_with_age	0	intergenic	chr6	168453216
cg14552568	-0.00635199	0.0186534	CD4N_hypomethylated_with_age	0	intergenic	chr7	154958976
cg17973038	-0.00592775	0.0137895	CD4N_hypomethylated_with_age	0	intergenic	chr8	99395068
cg10012595	-0.00726093	0.00075937	CD4N_hypomethylated_with_age	0	intergenic	chr1	25174504
cg02602413	-0.00600708	0.0277427	CD4N_hypomethylated_with_age	0	intergenic	chr6	169396470
cg23256480	-0.00347388	0.0311486	CD4N_hypomethylated_with_age	0	intergenic	chr14	93252030
cg12223502	-0.00597812	0.0117272	CD4N_hypomethylated_with_age	0	intergenic	chr10	5658492
cg17311865	-0.0121679	1.9275e-05	CD4N_hypomethylated_with_age	0	intergenic	chr14	22975521
cg24740576	-0.00653653	0.000592872	CD4N_hypomethylated_with_age	0	intergenic	chr5	4870142
cg14121665	-0.00453103	0.0013855	CD4N_hypomethylated_with_age	0	intergenic	chr9	139021247
cg19309928	-0.0135584	0.00278614	CD4N_hypomethylated_with_age	0	intergenic	chr11	102177187
cg18608440	-0.00381722	0.0215366	CD4N_hypomethylated_with_age	0	intergenic	chr5	17519013
cg01800297	-0.00628919	1.1569e-05	CD4N_hypomethylated_with_age	0	intergenic	chr5	113394591
cg01077058	-0.0108473	0.000461807	CD4N_hypomethylated_with_age	0	intergenic	chr2	241083864
cg04713042	-0.00564108	0.0153809	CD4N_hypomethylated_with_age	0	intergenic	chr11	129912454
cg11911653	-0.00337427	0.0167057	CD4N_hypomethylated_with_age	0	intergenic	chr5	2170490
cg16640008	-0.00477127	0.0403416	CD4N_hypomethylated_with_age	0	intergenic	chr6	159515404
cg04263387	-0.00973347	0.000347869	CD4N_hypomethylated_with_age	0	intergenic	chr9	129289875
cg04587617	-0.0082332	0.00533369	CD4N_hypomethylated_with_age	0	intergenic	chr17	37907944
cg12797746	-0.00634441	0.000197194	CD4N_hypomethylated_with_age	0	intergenic	chr8	1110520
cg20040972	-0.00306883	0.00359031	CD4N_hypomethylated_with_age	0	intergenic	chr20	41897799
cg25006509	-0.00866629	0.00741293	CD4N_hypomethylated_with_age	0	intergenic	chr14	19747134
cg20884043	-0.00255698	0.0418309	CD4N_hypomethylated_with_age	0	intergenic	chr2	130635421
cg02921623	-0.0148603	1.11761e-05	CD4N_hypomethylated_with_age	0	intergenic	chr10	105250537
cg21426218	-0.0117543	2.99158e-05	CD4N_hypomethylated_with_age	0	intergenic	chr20	42350667
cg00099441	-0.0109629	0.000278728	CD4N_hypomethylated_with_age	0	intergenic	chr2	11264766
cg22102485	-0.0112765	0.00109753	CD4N_hypomethylated_with_age	0	intergenic	chr12	117049064
cg08428292	-0.017887	1.7672e-08	CD4N_hypomethylated_with_age	0	intergenic	chr16	85981373
cg11878452	-0.00281232	0.0080617	CD4N_hypomethylated_with_age	0	intergenic	chr6	168482845
cg02616769	-0.00544617	0.0391429	CD4N_hypomethylated_with_age	0	intergenic	chr3	22348099
cg13248338	-0.00433521	0.0166686	CD4N_hypomethylated_with_age	0	intergenic	chr9	132213717
cg16575075	-0.010768	0.000346748	CD4N_hypomethylated_with_age	0	intergenic	chr2	52600101
cg00098819	-0.00693371	0.0229048	CD4N_hypomethylated_with_age	0	intergenic	chr6	168615442
cg27655954	-0.00618292	0.0105115	CD4N_hypomethylated_with_age	0	intergenic	chr8	10753160
cg15436451	-0.00705566	0.0181238	CD4N_hypomethylated_with_age	0	intergenic	chr14	106197956
cg11317459	-0.0202637	0.0424502	CD4N_hypomethylated_with_age	0	intergenic	chr13	21872234
cg09577804	-0.0130279	0.00221736	CD4N_hypomethylated_with_age	0	intergenic	chr10	3235532
cg13491139	-0.02351	5.1093e-10	CD4N_hypomethylated_with_age	0	intergenic	chr9	139627019
cg23228019	-0.00423024	0.00824338	CD4N_hypomethylated_with_age	0	intergenic	chr20	46579870
cg23112423	-0.00655576	0.00941076	CD4N_hypomethylated_with_age	0	intergenic	chr7	10516354
cg00905584	-0.00707595	0.000130317	CD4N_hypomethylated_with_age	0	intergenic	chr14	105058234
cg25050332	-0.0112137	0.0032652	CD4N_hypomethylated_with_age	0	intergenic	chr11	316088
cg13813152	-0.00962812	3.43875e-06	CD4N_hypomethylated_with_age	0	intergenic	chr10	80456903
cg13967414	-0.00381622	0.00735813	CD4N_hypomethylated_with_age	0	intergenic	chr10	3991131
cg21338153	-0.00601086	0.0291982	CD4N_hypomethylated_with_age	0	intergenic	chr6	148880579
cg01413208	-0.00701979	0.00880657	CD4N_hypomethylated_with_age	0	intergenic	chr14	56332109
cg24317190	-0.0145392	0.0420476	CD4N_hypomethylated_with_age	0	intergenic	chr7	54900936
cg21884064	-0.0067859	0.00355614	CD4N_hypomethylated_with_age	0	intergenic	chr5	2177644
cg03552025	-0.00661593	0.0137439	CD4N_hypomethylated_with_age	0	intergenic	chr12	52437451
cg13817802	-0.00538167	0.00522716	CD4N_hypomethylated_with_age	0	intergenic	chr9	139587912
cg00348467	-0.00569106	0.0031821	CD4N_hypomethylated_with_age	0	intergenic	chr17	43222121
cg13449257	-0.0123091	7.38939e-06	CD4N_hypomethylated_with_age	0	intergenic	chr9	137355128
cg12415455	-0.00426645	0.0010991	CD4N_hypomethylated_with_age	0	intergenic	chr1	2846998
cg03447013	-0.00434033	0.0354219	CD4N_hypomethylated_with_age	0	intergenic	chr4	31577307
cg11261211	-0.00614387	0.0230878	CD4N_hypomethylated_with_age	0	intergenic	chr7	6893553
cg03806261	-0.00421712	1.20099e-05	CD4N_hypomethylated_with_age	0	intergenic	chr4	165854246
cg05980719	-0.00513186	0.00420766	CD4N_hypomethylated_with_age	0	intergenic	chr16	75788403
cg13732093	-0.00469728	0.00656194	CD4N_hypomethylated_with_age	0	intergenic	chr9	139456541
cg19974131	-0.00499547	0.0227255	CD4N_hypomethylated_with_age	0	intergenic	chr10	86526976
cg07130639	-0.00255417	0.0409867	CD4N_hypomethylated_with_age	0	intergenic	chr16	89145892
cg04515268	-0.00346358	0.0396671	CD4N_hypomethylated_with_age	0	intergenic	chr17	12516748
cg20072528	-0.00567171	0.02674	CD4N_hypomethylated_with_age	0	intergenic	chr14	93156816
cg15028578	-0.00507248	0.00809815	CD4N_hypomethylated_with_age	0	intergenic	chr1	1874898
cg04970847	-0.00405339	0.014723	CD4N_hypomethylated_with_age	0	intergenic	chr16	1351306
cg23305365	-0.00542467	0.0202121	CD4N_hypomethylated_with_age	0	intergenic	chr8	105379392
cg05203671	-0.00548074	0.0399604	CD4N_hypomethylated_with_age	0	intergenic	chr14	19597077
cg01045374	-0.00774788	1.19001e-05	CD4N_hypomethylated_with_age	0	intergenic	chr15	67137939
cg23690488	-0.0170567	0.0187004	CD4N_hypomethylated_with_age	0	intergenic	chr2	114299609
cg08658244	-0.00968551	3.79134e-06	CD4N_hypomethylated_with_age	0	intergenic	chr5	143963579
cg14095607	-0.00415382	0.0205865	CD4N_hypomethylated_with_age	0	intergenic	chr1	2827034
cg02287105	-0.00386446	0.0389777	CD4N_hypomethylated_with_age	0	intergenic	chr6	32115284
cg16594273	-0.00343546	0.0321677	CD4N_hypomethylated_with_age	0	intergenic	chr16	58131312
cg05801818	-0.00556937	0.00746406	CD4N_hypomethylated_with_age	0	intergenic	chr22	23262424
cg06609496	-0.00761587	0.0248308	CD4N_hypomethylated_with_age	0	intergenic	chr5	1174426
cg14315334	-0.0118938	0.0286324	CD4N_hypomethylated_with_age	0	intergenic	chr9	132023756
cg16598977	-0.00579983	0.0305735	CD4N_hypomethylated_with_age	0	intergenic	chr10	126077595
cg00585818	-0.00591274	0.0115565	CD4N_hypomethylated_with_age	0	intergenic	chr16	1053715
cg17999122	-0.00483666	0.00935691	CD4N_hypomethylated_with_age	0	intergenic	chr17	76666524
cg09222269	-0.00350262	0.0140403	CD4N_hypomethylated_with_age	0	intergenic	chr11	119978055
cg08374890	-0.00665686	0.0019096	CD4N_hypomethylated_with_age	0	intergenic	chr16	31117067
cg27631057	-0.00741368	0.00934846	CD4N_hypomethylated_with_age	0	intergenic	chr1	236651140
cg03961510	-0.0130459	0.0357654	CD4N_hypomethylated_with_age	0	intergenic	chr10	2978438
cg12380441	-0.00539605	0.0497301	CD4N_hypomethylated_with_age	0	intergenic	chr11	1403976
cg26278151	-0.00886083	0.000483439	CD4N_hypomethylated_with_age	0	intergenic	chr22	31316184
cg06523516	-0.0071994	1.73818e-08	CD4N_hypomethylated_with_age	0	intergenic	chr2	794646
cg02402744	-0.00840654	3.47783e-07	CD4N_hypomethylated_with_age	0	intergenic	chr16	88261612
cg05299140	-0.00397387	0.00484954	CD4N_hypomethylated_with_age	0	intergenic	chr17	47972401
cg11315449	-0.00467612	0.0404145	CD4N_hypomethylated_with_age	0	intergenic	chr7	158770241
cg05164680	-0.00478382	0.0137086	CD4N_hypomethylated_with_age	0	intergenic	chr1	43354136
cg23732472	-0.00594234	0.00846812	CD4N_hypomethylated_with_age	0	intergenic	chr7	45497242
cg11068289	-0.00812204	0.0105116	CD4N_hypomethylated_with_age	0	intergenic	chr17	78955884
cg12097672	-0.0054773	0.0254496	CD4N_hypomethylated_with_age	0	intergenic	chr4	100574527
cg02603518	-0.00636097	0.0454443	CD4N_hypomethylated_with_age	0	intergenic	chr20	61717939
cg23516634	-0.00482776	0.0162954	CD4N_hypomethylated_with_age	0	intergenic	chr3	5068177
cg08806184	-0.00378751	0.0496478	CD4N_hypomethylated_with_age	0	intergenic	chr2	27068081
cg21244135	-0.00616031	0.0163438	CD4N_hypomethylated_with_age	0	intergenic	chr8	1914262
cg24148133	-0.00542479	0.0077427	CD4N_hypomethylated_with_age	0	intergenic	chr13	114054237
cg08295285	-0.00953772	0.0165271	CD4N_hypomethylated_with_age	0	intergenic	chr19	646507
cg25112414	-0.00929841	2.81804e-06	CD4N_hypomethylated_with_age	0	intergenic	chr13	71498322
cg01169521	-0.00421483	0.0206801	CD4N_hypomethylated_with_age	0	intergenic	chr14	19746900
cg14621336	-0.0043722	0.0247772	CD4N_hypomethylated_with_age	0	intergenic	chr9	137187329
cg01643605	-0.0100744	7.22238e-05	CD4N_hypomethylated_with_age	0	intergenic	chr16	29040623
cg21379458	-0.00399011	0.0371957	CD4N_hypomethylated_with_age	0	intergenic	chr12	13651438
cg18100079	-0.0165867	1.8493e-10	CD4N_hypomethylated_with_age	0	intergenic	chr8	98640309
cg11644973	-0.00475234	0.0128847	CD4N_hypomethylated_with_age	0	intergenic	chr7	157085979
cg22860740	-0.00791097	0.00496269	CD4N_hypomethylated_with_age	0	intergenic	chr8	143235273
cg01243072	-0.0155337	3.51419e-06	CD4N_hypomethylated_with_age	0	intergenic	chr2	43398171
cg17776964	-0.0177641	1.22987e-08	CD4N_hypomethylated_with_age	0	intergenic	chr14	22958382
cg12073436	-0.0226357	3.00899e-07	CD4N_hypomethylated_with_age	0	intergenic	chr1	206958014
cg08227583	-0.0062682	1.90963e-06	CD4N_hypomethylated_with_age	0	intergenic	chr11	2118566
cg20986935	-0.0068132	0.0116686	CD4N_hypomethylated_with_age	0	intergenic	chr2	6912382
cg07202869	-0.0174143	0.0277063	CD4N_hypomethylated_with_age	0	intergenic	chr5	171723771
cg18755595	-0.00343525	0.0262278	CD4N_hypomethylated_with_age	0	intergenic	chr15	41204337
cg14318679	-0.00337005	0.0418176	CD4N_hypomethylated_with_age	0	intergenic	chr17	700464
cg16460164	-0.00672701	0.0463109	CD4N_hypomethylated_with_age	0	intergenic	chr7	124120931
cg16833444	-0.00588023	0.00406085	CD4N_hypomethylated_with_age	0	intergenic	chr17	20841593
cg10474712	-0.00494618	0.0353971	CD4N_hypomethylated_with_age	0	intergenic	chr22	42062693
cg07362800	-0.00619891	0.00167739	CD4N_hypomethylated_with_age	0	intergenic	chr5	56629471
cg27527993	-0.00513476	0.00294476	CD4N_hypomethylated_with_age	0	intergenic	chr15	74417266
cg10520405	-0.00489628	0.0432775	CD4N_hypomethylated_with_age	0	intergenic	chr10	820509
cg16001202	-0.00715769	0.00249884	CD4N_hypomethylated_with_age	0	intergenic	chr6	168816771
cg16399368	-0.00668149	0.0263199	CD4N_hypomethylated_with_age	0	intergenic	chr16	85517462
cg16151261	-0.00601057	0.0346186	CD4N_hypomethylated_with_age	0	intergenic	chr18	75691297
cg27303211	-0.00572065	0.00734307	CD4N_hypomethylated_with_age	0	intergenic	chr13	109997299
cg23639196	-0.0052314	0.0470511	CD4N_hypomethylated_with_age	0	intergenic	chr2	867119
cg14437716	-0.00457464	0.0391454	CD4N_hypomethylated_with_age	0	intergenic	chr11	71277958
cg08087668	-0.00493815	0.00298915	CD4N_hypomethylated_with_age	0	intergenic	chr8	58116908
cg16473797	-0.00666101	0.00574408	CD4N_hypomethylated_with_age	0	intergenic	chr20	61755045
cg06322601	-0.0269831	0.00776679	CD4N_hypomethylated_with_age	0	intergenic	chr7	102330635
cg12596564	-0.0114956	0.0140586	CD4N_hypomethylated_with_age	0	intergenic	chr1	36989817
cg11657043	-0.00280857	0.0496967	CD4N_hypomethylated_with_age	0	intergenic	chr2	127734511
cg16780562	-0.00453172	0.00247176	CD4N_hypomethylated_with_age	0	intergenic	chr14	102033251
cg05544267	-0.00387114	0.0132205	CD4N_hypomethylated_with_age	0	intergenic	chr1	211859777
cg19848529	-0.00486753	0.047876	CD4N_hypomethylated_with_age	0	intergenic	chr6	170483067
cg24991437	-0.00518427	0.00359611	CD4N_hypomethylated_with_age	0	intergenic	chr17	36853076
cg03531673	-0.009061	3.35766e-06	CD4N_hypomethylated_with_age	0	intergenic	chr1	73240887
cg08628006	-0.00511491	0.0292055	CD4N_hypomethylated_with_age	0	intergenic	chr13	19243756
cg12739914	-0.0049083	0.000188581	CD4N_hypomethylated_with_age	0	intergenic	chr3	195552429
cg11995374	-0.00307718	0.0409146	CD4N_hypomethylated_with_age	0	intergenic	chr7	1663600
cg17066943	-0.00607617	1.18676e-05	CD4N_hypomethylated_with_age	0	intergenic	chr6	34192320
cg07971863	-0.0078144	0.00552788	CD4N_hypomethylated_with_age	0	intergenic	chr15	69755671
cg25161029	-0.0110653	0.00879373	CD4N_hypomethylated_with_age	0	intergenic	chr11	122845972
cg12047941	-0.0112616	0.0137275	CD4N_hypomethylated_with_age	0	intergenic	chr11	315908
cg10860578	-0.00522825	0.00502216	CD4N_hypomethylated_with_age	0	intergenic	chr14	101689815
cg15868235	-0.0076276	0.00100533	CD4N_hypomethylated_with_age	0	intergenic	chr3	12486114
cg16554164	-0.00429091	0.0437837	CD4N_hypomethylated_with_age	0	intergenic	chr1	32410678
cg24068972	-0.0151949	1.25153e-05	CD4N_hypomethylated_with_age	0	intergenic	chr11	60833459
cg17754095	-0.00755635	0.0012908	CD4N_hypomethylated_with_age	0	intergenic	chr10	112256018
cg00049729	-0.00491936	0.0248042	CD4N_hypomethylated_with_age	0	intergenic	chr5	55776345
cg02644421	-0.00841073	0.00169861	CD4N_hypomethylated_with_age	0	intergenic	chr2	10575762
cg10958808	-0.0068763	0.000174367	CD4N_hypomethylated_with_age	0	intergenic	chr12	4976862
cg18108753	-0.00435582	0.00467132	CD4N_hypomethylated_with_age	0	intergenic	chr7	155367436
cg27385734	-0.0058335	0.00159186	CD4N_hypomethylated_with_age	0	intergenic	chr18	15003734
cg24124079	-0.00393693	0.0285706	CD4N_hypomethylated_with_age	0	intergenic	chr8	1150340
cg23911912	-0.0152595	0.0173631	CD4N_hypomethylated_with_age	0	intergenic	chr2	68095136
cg10434881	-0.00256307	0.0257092	CD4N_hypomethylated_with_age	0	intergenic	chr7	6884098
cg11863406	-0.00616793	0.0143343	CD4N_hypomethylated_with_age	0	intergenic	chr13	91825667
cg16378133	-0.00837025	0.0365151	CD4N_hypomethylated_with_age	0	intergenic	chr16	2721379
cg13457427	-0.00693321	0.0117164	CD4N_hypomethylated_with_age	0	intergenic	chr10	134955698
cg08497772	-0.0080375	8.4823e-06	CD4N_hypomethylated_with_age	0	intergenic	chr8	22407100
cg00791190	-0.00792429	0.0255249	CD4N_hypomethylated_with_age	0	intergenic	chr22	50223573
cg11488093	-0.00366749	0.020442	CD4N_hypomethylated_with_age	0	intergenic	chr5	144809143
cg19775367	-0.00427523	0.00570659	CD4N_hypomethylated_with_age	0	intergenic	chr5	173755606
cg13299325	-0.0126248	0.000263073	CD4N_hypomethylated_with_age	0	intergenic	chr6	447777
cg01717524	-0.00627314	5.13964e-05	CD4N_hypomethylated_with_age	0	intergenic	chr1	120204880
cg22807585	-0.0226054	0.015795	CD4N_hypomethylated_with_age	0	intergenic	chr5	53564
cg23937078	-0.00377706	0.00119425	CD4N_hypomethylated_with_age	0	intergenic	chr1	31246279
cg09252766	-0.00318277	0.0196726	CD4N_hypomethylated_with_age	0	intergenic	chr10	134722243
cg19497767	-0.0109206	0.000212128	CD4N_hypomethylated_with_age	0	intergenic	chr17	77893704
cg16420200	-0.0136017	5.66435e-06	CD4N_hypomethylated_with_age	0	intergenic	chr14	106173779
cg01259118	-0.00443506	0.000857761	CD4N_hypomethylated_with_age	0	intergenic	chr11	71314418
cg06812019	-0.0039565	0.00774174	CD4N_hypomethylated_with_age	0	intergenic	chr5	1143331
cg06450634	-0.00482519	0.0066561	CD4N_hypomethylated_with_age	0	intergenic	chr16	30430044
cg27052234	-0.0047206	0.0177043	CD4N_hypomethylated_with_age	0	intergenic	chr1	153505950
cg09085201	-0.00754102	3.49745e-05	CD4N_hypomethylated_with_age	0	intergenic	chr7	49708532
cg17775857	-0.0089181	0.000154517	CD4N_hypomethylated_with_age	0	intergenic	chr3	115510713
cg10269560	-0.00561916	0.00721964	CD4N_hypomethylated_with_age	0	intergenic	chr16	88133238
cg26168286	-0.00642886	0.000686113	CD4N_hypomethylated_with_age	0	intergenic	chr11	125009489
cg06347582	-0.00463886	0.00112746	CD4N_hypomethylated_with_age	0	intergenic	chr1	2829700
cg20848343	-0.00334197	0.0488044	CD4N_hypomethylated_with_age	0	intergenic	chr1	2887080
cg06011441	-0.00408635	0.0268419	CD4N_hypomethylated_with_age	0	intergenic	chr16	88328938
cg14433990	-0.00689091	4.36442e-05	CD4N_hypomethylated_with_age	0	intergenic	chr8	33579240
cg07292773	-0.0122108	2.79936e-06	CD4N_hypomethylated_with_age	0	intergenic	chr6	156718177
cg22671410	-0.0224311	0.0288131	CD4N_hypomethylated_with_age	0	intergenic	chr6	29895031
cg09858951	-0.0052958	0.00291778	CD4N_hypomethylated_with_age	0	intergenic	chr10	132860218
cg08198540	-0.024005	3.72412e-10	CD4N_hypomethylated_with_age	0	intergenic	chr14	22963867
cg02467451	-0.00757734	4.48115e-05	CD4N_hypomethylated_with_age	0	intergenic	chr12	132923603
cg09591830	-0.0057157	7.84994e-06	CD4N_hypomethylated_with_age	0	intergenic	chr2	74975236
cg06133910	-0.0145519	5.53411e-05	CD4N_hypomethylated_with_age	0	intergenic	chr13	34185230
cg24842753	-0.00257463	0.0374345	CD4N_hypomethylated_with_age	0	intergenic	chr5	173156215
cg24405951	-0.00741379	0.00866265	CD4N_hypomethylated_with_age	0	intergenic	chr1	19337477
cg01553231	-0.0226147	4.70139e-08	CD4N_hypomethylated_with_age	0	intergenic	chr5	141072866
cg00532492	-0.00704413	0.0253407	CD4N_hypomethylated_with_age	0	intergenic	chr10	79471700
cg08787837	-0.0141204	6.91552e-06	CD4N_hypomethylated_with_age	0	intergenic	chr16	86029554
cg17841267	-0.00790912	0.00796605	CD4N_hypomethylated_with_age	0	intergenic	chr10	112117449
cg22488891	-0.0111144	0.00514742	CD4N_hypomethylated_with_age	0	intergenic	chr13	40762452
cg20608192	-0.0059773	0.00919644	CD4N_hypomethylated_with_age	0	intergenic	chr2	113194973
cg03285485	-0.00600597	0.00625732	CD4N_hypomethylated_with_age	0	intergenic	chr4	55198993
cg13887578	-0.00771102	2.42902e-06	CD4N_hypomethylated_with_age	0	intergenic	chr14	22987657
cg16664996	-0.00672478	6.75086e-06	CD4N_hypomethylated_with_age	0	intergenic	chr16	88385249
cg18434712	-0.00485244	0.0410029	CD4N_hypomethylated_with_age	0	intergenic	chr1	32817681
cg01079019	-0.00738069	0.000397887	CD4N_hypomethylated_with_age	0	intergenic	chr16	21566602
cg25735572	-0.00416972	0.000719499	CD4N_hypomethylated_with_age	0	intergenic	chr11	1159315
cg08438529	-0.00745743	0.000124208	CD4N_hypomethylated_with_age	0	intergenic	chr16	1052939
cg26070865	-0.00683678	0.000260416	CD4N_hypomethylated_with_age	0	intergenic	chr5	959141
cg01211852	-0.00506478	0.00949149	CD4N_hypomethylated_with_age	0	intergenic	chr8	144471653
cg23093846	-0.00839682	0.000328616	CD4N_hypomethylated_with_age	0	intergenic	chr1	68509382
cg05550995	-0.00772505	0.0339873	CD4N_hypomethylated_with_age	0	intergenic	chr16	1338434
cg08524015	-0.00629893	0.0226183	CD4N_hypomethylated_with_age	0	intergenic	chr11	129683974
cg00718400	-0.0110469	0.00274135	CD4N_hypomethylated_with_age	0	intergenic	chr3	32509018
cg05929294	-0.0164198	9.80407e-07	CD4N_hypomethylated_with_age	0	intergenic	chr10	102431794
cg01879591	-0.0189693	8.02004e-06	CD4N_hypomethylated_with_age	0	intergenic	chr2	242954430
cg13644282	-0.00357511	0.041943	CD4N_hypomethylated_with_age	0	intergenic	chr12	132616666
cg19506794	-0.00260779	0.0369008	CD4N_hypomethylated_with_age	0	intergenic	chr14	104979611
cg14043803	-0.00558717	0.00734342	CD4N_hypomethylated_with_age	0	intergenic	chr10	3627796
cg10516766	-0.00700104	0.0140668	CD4N_hypomethylated_with_age	0	intergenic	chr11	23752222
cg10274029	-0.0162609	7.10102e-09	CD4N_hypomethylated_with_age	0	intergenic	chr16	85981336
cg27523780	-0.00661499	0.00360999	CD4N_hypomethylated_with_age	0	intergenic	chr8	1106743
cg00996827	-0.011777	0.00035209	CD4N_hypomethylated_with_age	0	intergenic	chr1	2838805
cg10442729	-0.00670426	0.00250287	CD4N_hypomethylated_with_age	0	intergenic	chr2	241585833
cg07614125	-0.00557993	0.0496448	CD4N_hypomethylated_with_age	0	intergenic	chr16	88300749
cg19530924	-0.00549886	0.00343484	CD4N_hypomethylated_with_age	0	intergenic	chr14	106063554
cg10983013	-0.0238811	0.0185131	CD4N_hypomethylated_with_age	0	intergenic	chr6	170816044
cg16436421	-0.00903422	6.51957e-05	CD4N_hypomethylated_with_age	0	intergenic	chr16	88210591
cg15687530	-0.00453405	0.0357371	CD4N_hypomethylated_with_age	0	intergenic	chr5	1725135
cg17478893	-0.00662339	0.00814167	CD4N_hypomethylated_with_age	0	intergenic	chr8	1431021
cg16230626	-0.00367957	0.0486762	CD4N_hypomethylated_with_age	0	intergenic	chr5	124298608
cg16442402	-0.00592026	1.03461e-05	CD4N_hypomethylated_with_age	0	intergenic	chr3	58474266
cg11736739	-0.00715917	0.00628001	CD4N_hypomethylated_with_age	0	intergenic	chr8	143541867
cg21337120	-0.00670121	0.00144473	CD4N_hypomethylated_with_age	0	intergenic	chr8	143254726
cg16228359	-0.00947805	2.56408e-08	CD4N_hypomethylated_with_age	0	intergenic	chr11	68065710
cg01409693	-0.0131569	4.97857e-06	CD4N_hypomethylated_with_age	0	intergenic	chr4	1542171
cg23001918	-0.00770394	0.0109606	CD4N_hypomethylated_with_age	0	intergenic	chr6	447226
cg10937802	-0.0106713	0.0139176	CD4N_hypomethylated_with_age	0	intergenic	chr4	26177098
cg06888406	-0.0109662	0.00357931	CD4N_hypomethylated_with_age	0	intergenic	chr10	2978514
cg03579107	-0.00397421	0.0400462	CD4N_hypomethylated_with_age	0	intergenic	chr2	867791
cg16181903	-0.0074009	7.81091e-06	CD4N_hypomethylated_with_age	0	intergenic	chr10	134828123
cg13788625	-0.00714274	6.21854e-05	CD4N_hypomethylated_with_age	0	intergenic	chr9	140340778
cg22814875	-0.00866115	0.0292567	CD4N_hypomethylated_with_age	0	intergenic	chr15	79026011
cg08765811	-0.00600099	9.18132e-06	CD4N_hypomethylated_with_age	0	intergenic	chr15	77956125
cg18502099	-0.00524396	1.45649e-05	CD4N_hypomethylated_with_age	0	intergenic	chr17	77833495
cg26889677	-0.00526943	0.0155578	CD4N_hypomethylated_with_age	0	intergenic	chr16	88349724
cg21271420	-0.00469776	0.00778372	CD4N_hypomethylated_with_age	0	intergenic	chr6	164527436
cg05200057	-0.00334355	0.0488469	CD4N_hypomethylated_with_age	0	intergenic	chr5	139172852
cg13176454	-0.00426845	0.00852678	CD4N_hypomethylated_with_age	0	intergenic	chr8	134462547
cg09547625	-0.00441681	0.0296076	CD4N_hypomethylated_with_age	0	intergenic	chr2	235453893
cg06580943	-0.00878431	0.00129457	CD4N_hypomethylated_with_age	0	intergenic	chr6	168405834
cg00233028	-0.0156803	4.52379e-05	CD4N_hypomethylated_with_age	0	intergenic	chr11	44642914
cg11418681	-0.0067279	0.015842	CD4N_hypomethylated_with_age	0	intergenic	chr3	14855132
cg17702388	-0.0126813	0.000268727	CD4N_hypomethylated_with_age	0	intergenic	chr19	16466480
cg19372710	-0.00430702	0.0275564	CD4N_hypomethylated_with_age	0	intergenic	chr4	187810783
cg07458849	-0.00573793	0.0465639	CD4N_hypomethylated_with_age	0	intergenic	chr14	106004607
cg00260575	-0.00348369	0.0484576	CD4N_hypomethylated_with_age	0	intergenic	chr8	144927120
cg22972318	-0.00997704	0.000975974	CD4N_hypomethylated_with_age	0	intergenic	chr3	126060214
cg05098512	-0.0111736	7.54066e-06	CD4N_hypomethylated_with_age	0	intergenic	chr10	134861083
cg13759905	-0.00468528	0.0295746	CD4N_hypomethylated_with_age	0	intergenic	chr2	233741920
cg25820728	-0.0123717	1.09183e-05	CD4N_hypomethylated_with_age	0	intergenic	chr7	1684706
cg06471073	-0.00538736	0.000939092	CD4N_hypomethylated_with_age	0	intergenic	chr2	240650268
cg02672332	-0.00976059	0.0110119	CD4N_hypomethylated_with_age	0	intergenic	chr10	134723970
cg14541582	-0.00858422	0.017868	CD4N_hypomethylated_with_age	0	intergenic	chr5	601475
cg03650713	-0.00402147	0.00115185	CD4N_hypomethylated_with_age	0	intergenic	chr1	16501734
cg05262218	-0.00436135	0.0425858	CD4N_hypomethylated_with_age	0	intergenic	chr10	27756752
cg07879681	-0.00600934	0.0380873	CD4N_hypomethylated_with_age	0	intergenic	chr13	112336027
cg08365301	-0.00664259	0.00121861	CD4N_hypomethylated_with_age	0	intergenic	chr10	5523060
cg21970574	-0.0030569	0.0411283	CD4N_hypomethylated_with_age	0	intergenic	chr10	43915890
cg23315424	-0.00249272	0.00406715	CD4N_hypomethylated_with_age	0	intergenic	chr14	101162021
cg14987354	-0.00903058	0.000316993	CD4N_hypomethylated_with_age	0	intergenic	chr14	84558093
cg07679370	-0.0139056	1.88068e-11	CD4N_hypomethylated_with_age	0	intergenic	chr2	145795797
cg01433332	-0.00282845	0.0253104	CD4N_hypomethylated_with_age	0	intergenic	chr16	85407575
cg06825415	-0.00693341	0.040466	CD4N_hypomethylated_with_age	0	intergenic	chr5	13960359
cg00597607	-0.00569776	0.0274767	CD4N_hypomethylated_with_age	0	intergenic	chr4	8592328
cg23330450	-0.0139784	5.41556e-07	CD4N_hypomethylated_with_age	0	intergenic	chr6	31548285
cg06329392	-0.0106498	0.0171396	CD4N_hypomethylated_with_age	0	intergenic	chr13	40762435
cg09692428	-0.00487293	0.00774573	CD4N_hypomethylated_with_age	0	intergenic	chr16	84967481
cg24875250	-0.00488546	0.0150707	CD4N_hypomethylated_with_age	0	intergenic	chr10	134735402
cg23269029	-0.00332969	0.0242976	CD4N_hypomethylated_with_age	0	intergenic	chr12	117037408
cg09739398	-0.00470968	0.0135126	CD4N_hypomethylated_with_age	0	intergenic	chr11	47416886
cg04157272	-0.00663208	0.000461157	CD4N_hypomethylated_with_age	0	intergenic	chr2	68017838
cg22927076	-0.00551418	0.0193549	CD4N_hypomethylated_with_age	0	intergenic	chr12	131849082
cg19242984	-0.00663746	0.0259845	CD4N_hypomethylated_with_age	0	intergenic	chr7	144081684
cg03256597	-0.0054569	0.0399642	CD4N_hypomethylated_with_age	0	intergenic	chr19	1280967
cg13509934	-0.00753023	0.0129358	CD4N_hypomethylated_with_age	0	intergenic	chr9	139456546
cg09538633	-0.00589165	0.0348174	CD4N_hypomethylated_with_age	0	intergenic	chr3	13834894
cg26684679	-0.00463876	0.00945995	CD4N_hypomethylated_with_age	0	intergenic	chr12	132913797
cg01598371	-0.00536443	0.0162433	CD4N_hypomethylated_with_age	0	intergenic	chr2	37423428
cg09211256	-0.00989897	0.000319315	CD4N_hypomethylated_with_age	0	intergenic	chr12	38552636
cg15297628	-0.0132857	0.00351335	CD4N_hypomethylated_with_age	0	intergenic	chr11	69240844
cg16206504	-0.0114475	0.0021424	CD4N_hypomethylated_with_age	0	intergenic	chr13	114917223
cg25207432	-0.00527555	0.0206966	CD4N_hypomethylated_with_age	0	intergenic	chr7	6347542
cg24522654	-0.00908867	0.0127152	CD4N_hypomethylated_with_age	0	intergenic	chr12	19535154
cg09125127	-0.00896448	1.79641e-05	CD4N_hypomethylated_with_age	0	intergenic	chr7	2549030
cg20966659	-0.0104202	1.21251e-05	CD4N_hypomethylated_with_age	0	intergenic	chr3	126379474
cg15630743	-0.00946296	2.55769e-06	CD4N_hypomethylated_with_age	0	intergenic	chr10	134863617
cg21472468	-0.00449394	0.0219431	CD4N_hypomethylated_with_age	0	intergenic	chr1	146522878
cg21111523	-0.00850433	0.0188611	CD4N_hypomethylated_with_age	0	intergenic	chr3	96365577
cg03062944	-0.0143621	0.00901142	CD4N_hypomethylated_with_age	0	intergenic	chr10	6183455
cg24737374	-0.00589849	0.008168	CD4N_hypomethylated_with_age	0	intergenic	chr15	77933785
cg13486430	-0.00430657	0.0367339	CD4N_hypomethylated_with_age	0	intergenic	chr1	17004808
cg18038779	-0.00669242	3.25481e-06	CD4N_hypomethylated_with_age	0	intergenic	chr3	195381128
cg09864227	-0.0103533	1.80941e-05	CD4N_hypomethylated_with_age	0	intergenic	chr1	1008207
cg27313147	-0.00727048	0.00875829	CD4N_hypomethylated_with_age	0	intergenic	chr7	155679151
cg15923298	-0.0103271	1.84637e-07	CD4N_hypomethylated_with_age	0	intergenic	chr1	153541104
cg09994756	-0.00686	0.00213588	CD4N_hypomethylated_with_age	0	intergenic	chr4	8185163
cg11784564	-0.0110988	0.000139735	CD4N_hypomethylated_with_age	0	intergenic	chr13	30688502
cg04164704	-0.00412575	0.0164844	CD4N_hypomethylated_with_age	0	intergenic	chr7	1563513
cg13215995	-0.00328972	0.000392351	CD4N_hypomethylated_with_age	0	intergenic	chr17	43222258
cg06379361	-0.028574	0.00603909	CD4N_hypomethylated_with_age	0	intergenic	chr12	120755460
cg15791108	-0.00741039	0.00145348	CD4N_hypomethylated_with_age	0	intergenic	chr17	2653571
cg21562656	-0.00495189	0.00403337	CD4N_hypomethylated_with_age	0	intergenic	chr14	105130703
cg27153944	-0.00522446	0.0167018	CD4N_hypomethylated_with_age	0	intergenic	chr12	56555368
cg23878494	-0.00295697	0.0290221	CD4N_hypomethylated_with_age	0	intergenic	chr11	63687937
cg27384476	-0.00625227	0.000919602	CD4N_hypomethylated_with_age	0	intergenic	chr11	76367177
cg01139553	-0.00339535	0.000317118	CD4N_hypomethylated_with_age	0	intergenic	chr3	193493033
cg18202127	-0.00589607	0.0021467	CD4N_hypomethylated_with_age	0	intergenic	chr7	36061063
cg21069019	-0.00431086	0.0384561	CD4N_hypomethylated_with_age	0	intergenic	chr2	6636278
cg13655385	-0.00471958	0.0188119	CD4N_hypomethylated_with_age	0	intergenic	chr6	168121752
cg02352281	-0.0274806	2.59979e-11	CD4N_hypomethylated_with_age	0	intergenic	chr3	46139305
cg17845279	-0.00444002	0.0350255	CD4N_hypomethylated_with_age	0	intergenic	chr17	76348823
cg10567744	-0.003184	0.0199818	CD4N_hypomethylated_with_age	0	intergenic	chr10	130829670
cg00587180	-0.00547058	0.0147169	CD4N_hypomethylated_with_age	0	intergenic	chr3	78157752
cg23625106	-0.00669848	0.0386353	CD4N_hypomethylated_with_age	0	intergenic	chr8	61789727
cg27609113	-0.0070456	0.000265966	CD4N_hypomethylated_with_age	0	intergenic	chr3	128269857
cg24740320	-0.00941354	0.00528052	CD4N_hypomethylated_with_age	0	intergenic	chr14	44418808
cg23393637	-0.00273479	0.00534947	CD4N_hypomethylated_with_age	0	intergenic	chr14	95513095
cg03716619	-0.00468728	0.0487452	CD4N_hypomethylated_with_age	0	intergenic	chr16	51165595
cg18319761	-0.00647733	0.000215508	CD4N_hypomethylated_with_age	0	intergenic	chr1	46921061
cg01631322	-0.0024202	0.00634114	CD4N_hypomethylated_with_age	0	intergenic	chr11	119221164
cg12039595	-0.00440151	0.0333145	CD4N_hypomethylated_with_age	0	intergenic	chr1	244480459
cg20581070	-0.0051474	0.00203718	CD4N_hypomethylated_with_age	0	intergenic	chr6	113851108
cg00679662	-0.00380536	0.0463943	CD4N_hypomethylated_with_age	0	intergenic	chr2	121538992
cg17210999	-0.00414313	0.0189324	CD4N_hypomethylated_with_age	0	intergenic	chr1	224954584
cg09752625	-0.00408831	0.0369323	CD4N_hypomethylated_with_age	0	intergenic	chr20	10963505
cg03328369	-0.00762352	3.46618e-09	CD4N_hypomethylated_with_age	0	intergenic	chr15	65487838
cg24048497	-0.00467511	0.0101098	CD4N_hypomethylated_with_age	0	intergenic	chr6	14866284
cg09492330	-0.00619603	0.00512983	CD4N_hypomethylated_with_age	0	intergenic	chr16	58493428
cg25903177	-0.00404442	0.00478298	CD4N_hypomethylated_with_age	0	intergenic	chr11	69876296
cg14813741	-0.00608664	0.035973	CD4N_hypomethylated_with_age	0	intergenic	chr21	19859651
cg24447371	-0.0076477	1.60352e-05	CD4N_hypomethylated_with_age	0	intergenic	chr12	38983083
cg19986295	-0.00420422	0.0077811	CD4N_hypomethylated_with_age	0	intergenic	chr14	82205970
cg00718527	-0.0049677	0.0123021	CD4N_hypomethylated_with_age	0	intergenic	chr8	29732605
cg19085165	-0.0107989	0.00504227	CD4N_hypomethylated_with_age	0	intergenic	chr11	42107926
cg14415456	-0.00491834	0.00265368	CD4N_hypomethylated_with_age	0	intergenic	chr12	5371496
cg21129253	-0.00521738	0.00194071	CD4N_hypomethylated_with_age	0	intergenic	chr14	36638564
cg24660073	-0.00503275	0.0449733	CD4N_hypomethylated_with_age	0	intergenic	chr5	99051554
cg09120918	-0.00399221	0.00316111	CD4N_hypomethylated_with_age	0	intergenic	chr17	1130362
cg16967068	-0.00803386	2.40629e-05	CD4N_hypomethylated_with_age	0	intergenic	chr15	38192897
cg16294641	-0.00362276	0.0287704	CD4N_hypomethylated_with_age	0	intergenic	chr1	157039355
cg10850444	-0.008405	2.27034e-05	CD4N_hypomethylated_with_age	0	intergenic	chr17	39716145
cg25880433	-0.0060856	0.0087453	CD4N_hypomethylated_with_age	0	intergenic	chr20	52756415
cg16956804	-0.00366237	0.0218945	CD4N_hypomethylated_with_age	0	intergenic	chr4	24147074
cg27309868	-0.00742226	0.000143708	CD4N_hypomethylated_with_age	0	intergenic	chr1	5900521
cg26305756	-0.00529955	0.000218657	CD4N_hypomethylated_with_age	0	intergenic	chr14	106067450
cg15852141	-0.00793225	0.00039096	CD4N_hypomethylated_with_age	0	intergenic	chr14	22891383
cg26442256	-0.00494556	0.002192	CD4N_hypomethylated_with_age	0	intergenic	chr5	163288524
cg05622566	-0.00640987	0.000743602	CD4N_hypomethylated_with_age	0	intergenic	chr11	17058241
cg04254083	-0.00764987	3.79389e-05	CD4N_hypomethylated_with_age	0	intergenic	chr13	51899383
cg06026160	-0.00426213	0.0297437	CD4N_hypomethylated_with_age	0	intergenic	chr21	34766787
cg01395130	-0.0252941	7.49107e-11	CD4N_hypomethylated_with_age	0	intergenic	chr5	131355934
cg01131233	-0.0117465	1.40431e-09	CD4N_hypomethylated_with_age	0	intergenic	chr12	104160712
cg10304375	-0.00502161	0.0103543	CD4N_hypomethylated_with_age	0	intergenic	chr2	95928747
cg18181787	-0.00598288	0.00339888	CD4N_hypomethylated_with_age	0	intergenic	chr17	32627486
cg10597379	-0.00419564	0.00183645	CD4N_hypomethylated_with_age	0	intergenic	chr2	235978434
cg22743273	-0.00330744	0.0287814	CD4N_hypomethylated_with_age	0	intergenic	chr5	4971058
cg17675840	-0.00765342	0.000814326	CD4N_hypomethylated_with_age	0	intergenic	chr6	75772088
cg22875533	-0.003757	0.00817896	CD4N_hypomethylated_with_age	0	intergenic	chr1	246691300
cg21141297	-0.00601859	0.000294788	CD4N_hypomethylated_with_age	0	intergenic	chr3	28878014
cg19639635	-0.00470711	0.000927729	CD4N_hypomethylated_with_age	0	intergenic	chr1	37039299
cg26269966	-0.0051091	0.00494908	CD4N_hypomethylated_with_age	0	intergenic	chr1	213646397
cg14350064	-0.00446285	0.0049384	CD4N_hypomethylated_with_age	0	intergenic	chr5	131587170
cg01623879	-0.0101414	6.98656e-06	CD4N_hypomethylated_with_age	0	intergenic	chr13	107559229
cg04414913	-0.00593918	0.0038958	CD4N_hypomethylated_with_age	0	intergenic	chr3	84932754
cg05116792	-0.00883922	0.000145827	CD4N_hypomethylated_with_age	0	intergenic	chr5	98277378
cg08080515	-0.0227034	0.0327295	CD4N_hypomethylated_with_age	0	intergenic	chr2	88316234
cg20031327	-0.00525747	0.0127644	CD4N_hypomethylated_with_age	0	intergenic	chr7	151033415
ch.10.2676717R	-0.0160743	7.57153e-06	CD4N_hypomethylated_with_age	0	intergenic	chr10	125765348
cg24659527	-0.00603435	0.00042136	CD4N_hypomethylated_with_age	0	intergenic	chr1	88110738
cg00326440	-0.00458802	0.040715	CD4N_hypomethylated_with_age	0	intergenic	chr3	102429652
cg06465788	-0.00263085	0.0241852	CD4N_hypomethylated_with_age	0	intergenic	chr9	128986849
cg09071407	-0.008907	1.5331e-07	CD4N_hypomethylated_with_age	0	intergenic	chr5	115958234
cg13384837	-0.0128444	1.05703e-06	CD4N_hypomethylated_with_age	0	intergenic	chr11	124313007
cg14186135	-0.0133158	8.86487e-09	CD4N_hypomethylated_with_age	0	intergenic	chr20	36920092
cg09967373	-0.00666202	0.000326963	CD4N_hypomethylated_with_age	0	intergenic	chr9	89865000
cg25398315	-0.00685076	0.00041108	CD4N_hypomethylated_with_age	0	intergenic	chr8	135938022
cg15039509	-0.00877676	5.4653e-05	CD4N_hypomethylated_with_age	0	intergenic	chr2	146672576
cg24760452	-0.00700233	3.27262e-06	CD4N_hypomethylated_with_age	0	intergenic	chr1	201223585
cg25093471	-0.00757341	4.2434e-06	CD4N_hypomethylated_with_age	0	intergenic	chr18	49237190
cg23959474	-0.00552454	0.0082401	CD4N_hypomethylated_with_age	0	intergenic	chr17	40195832
cg04762043	-0.00409897	0.00400545	CD4N_hypomethylated_with_age	0	intergenic	chr12	22894804
cg04396850	-0.00667626	0.00782497	CD4N_hypomethylated_with_age	0	intergenic	chr12	127256977
cg26520677	-0.00539634	0.0037661	CD4N_hypomethylated_with_age	0	intergenic	chr6	167814314
cg19156170	-0.00659057	0.00151315	CD4N_hypomethylated_with_age	0	intergenic	chr17	70131300
cg01471648	-0.00727495	0.000132154	CD4N_hypomethylated_with_age	0	intergenic	chr18	45918192
cg03837077	-0.0098663	4.59021e-08	CD4N_hypomethylated_with_age	0	intergenic	chr9	137176164
cg08235978	-0.00516024	0.00632133	CD4N_hypomethylated_with_age	0	intergenic	chr19	48313044
cg24312042	-0.00718595	0.000245515	CD4N_hypomethylated_with_age	0	intergenic	chr1	22672625
cg22457323	-0.00492209	0.00332653	CD4N_hypomethylated_with_age	0	intergenic	chr11	112647450
cg13050802	-0.00388317	0.0347551	CD4N_hypomethylated_with_age	0	intergenic	chr3	32509039
cg11592230	-0.004114	0.0259589	CD4N_hypomethylated_with_age	0	intergenic	chr2	26981306
cg17654763	-0.00782484	2.1681e-07	CD4N_hypomethylated_with_age	0	intergenic	chr16	75322931
cg18440314	-0.0176824	9.13384e-09	CD4N_hypomethylated_with_age	0	intergenic	chr16	57048371
cg19225755	-0.00749827	1.85205e-06	CD4N_hypomethylated_with_age	0	intergenic	chr6	132539768
cg05084746	-0.00766804	4.55059e-05	CD4N_hypomethylated_with_age	0	intergenic	chr12	3459857
cg00193524	-0.0059981	0.0456195	CD4N_hypomethylated_with_age	0	intergenic	chr14	101784728
cg23210676	-0.00310763	0.0415571	CD4N_hypomethylated_with_age	0	intergenic	chr22	27637879
cg09685173	-0.00732562	0.00342994	CD4N_hypomethylated_with_age	0	intergenic	chr19	39745737
cg07359488	-0.00722277	0.00874228	CD4N_hypomethylated_with_age	0	intergenic	chr10	27624678
cg15441396	-0.00506974	0.00890533	CD4N_hypomethylated_with_age	0	intergenic	chr9	32842648
cg05988548	-0.00675714	1.24007e-05	CD4N_hypomethylated_with_age	0	intergenic	chr7	38695932
cg08312707	-0.00521257	0.000388042	CD4N_hypomethylated_with_age	0	intergenic	chr4	35465448
cg09963138	-0.00610943	0.000457809	CD4N_hypomethylated_with_age	0	intergenic	chr15	25903149
cg13209475	-0.0148668	7.01245e-09	CD4N_hypomethylated_with_age	0	intergenic	chr1	234979009
cg14876320	-0.00412315	0.0447016	CD4N_hypomethylated_with_age	0	intergenic	chr3	154463904
cg01534629	-0.00599242	0.000726425	CD4N_hypomethylated_with_age	0	intergenic	chr5	177102007
cg07445299	-0.0047477	0.0117193	CD4N_hypomethylated_with_age	0	intergenic	chr18	57678318
cg20238328	-0.0121421	8.58515e-05	CD4N_hypomethylated_with_age	0	intergenic	chr14	22984699
cg23204707	-0.00366048	0.0424872	CD4N_hypomethylated_with_age	0	intergenic	chr2	234726683
cg19624420	-0.00737172	0.0140036	CD4N_hypomethylated_with_age	0	intergenic	chr14	48541885
cg12313947	-0.00830984	0.00488186	CD4N_hypomethylated_with_age	0	intergenic	chr8	19129756
cg25400574	-0.0104012	1.02755e-07	CD4N_hypomethylated_with_age	0	intergenic	chr2	65804139
cg27167562	-0.00439696	0.000676833	CD4N_hypomethylated_with_age	0	intergenic	chr16	1104808
cg18924262	-0.00612282	0.00349446	CD4N_hypomethylated_with_age	0	intergenic	chr6	105660356
cg04449166	-0.00797641	0.0121168	CD4N_hypomethylated_with_age	0	intergenic	chr19	52110485
cg08122899	-0.00507406	0.000232334	CD4N_hypomethylated_with_age	0	intergenic	chr3	49499574
cg15319072	-0.00442643	0.0459293	CD4N_hypomethylated_with_age	0	intergenic	chr1	229832018
cg16210690	-0.0160649	0.00175572	CD4N_hypomethylated_with_age	0	intergenic	chr1	23537939
cg19561076	-0.00601995	1.63907e-05	CD4N_hypomethylated_with_age	0	intergenic	chr2	17241353
cg12788909	-0.00795367	0.00236454	CD4N_hypomethylated_with_age	0	intergenic	chr22	37651131
cg26876320	-0.00580691	0.00145993	CD4N_hypomethylated_with_age	0	intergenic	chr1	245107131
cg05673506	-0.00778927	0.00376076	CD4N_hypomethylated_with_age	0	intergenic	chr14	97176849
cg14326631	-0.00478393	0.0325338	CD4N_hypomethylated_with_age	0	intergenic	chr6	48069361
ch.11.10300781R	-0.00713554	0.000243016	CD4N_hypomethylated_with_age	0	intergenic	chr11	10344205
cg08285678	-0.00581146	0.0077662	CD4N_hypomethylated_with_age	0	intergenic	chr1	97062058
cg22660596	-0.00455155	0.0278259	CD4N_hypomethylated_with_age	0	intergenic	chr20	4270768
cg11169771	-0.00392841	0.0411863	CD4N_hypomethylated_with_age	0	intergenic	chr18	54072352
cg09913532	-0.00538323	0.0319659	CD4N_hypomethylated_with_age	0	intergenic	chr11	114810330
cg24646803	-0.00622493	0.0159207	CD4N_hypomethylated_with_age	0	intergenic	chr12	115508394
cg03310945	-0.00870286	0.000235681	CD4N_hypomethylated_with_age	0	intergenic	chr20	48421974
cg26345203	-0.018197	7.39718e-07	CD4N_hypomethylated_with_age	0	intergenic	chr14	23005866
cg27175311	-0.0113209	5.12251e-05	CD4N_hypomethylated_with_age	0	intergenic	chr1	182106345
cg06695534	-0.00506265	0.00567639	CD4N_hypomethylated_with_age	0	intergenic	chr1	168660725
cg04027961	-0.00380366	0.0166489	CD4N_hypomethylated_with_age	0	intergenic	chr2	6635950
cg26539176	-0.00466768	0.0276798	CD4N_hypomethylated_with_age	0	intergenic	chr5	24885772
cg07470273	-0.00353476	0.0355274	CD4N_hypomethylated_with_age	0	intergenic	chr10	80687098
cg02260567	-0.00452803	0.0106089	CD4N_hypomethylated_with_age	0	intergenic	chr7	13004573
cg18760496	-0.004551	8.79514e-08	CD4N_hypomethylated_with_age	0	intergenic	chr17	48347164
cg20765100	-0.00387386	0.0181068	CD4N_hypomethylated_with_age	0	intergenic	chr8	21495101
cg08409347	-0.00670259	0.000141433	CD4N_hypomethylated_with_age	0	intergenic	chr7	30241229
cg01312828	-0.00615991	0.00310801	CD4N_hypomethylated_with_age	0	intergenic	chr6	41648365
cg09621434	-0.00611115	2.51917e-05	CD4N_hypomethylated_with_age	0	intergenic	chr2	15951103
cg18819459	-0.00462391	0.0215511	CD4N_hypomethylated_with_age	0	intergenic	chr11	87430703
cg15852490	-0.0049897	0.000789246	CD4N_hypomethylated_with_age	0	intergenic	chr6	37544545
cg24645652	-0.00347184	0.00191213	CD4N_hypomethylated_with_age	0	intergenic	chr1	22279702
cg26046329	-0.0143135	1.1708e-05	CD4N_hypomethylated_with_age	0	intergenic	chr20	31533640
cg12873784	-0.00522065	0.0250268	CD4N_hypomethylated_with_age	0	intergenic	chr16	73130218
cg15604182	-0.0063519	0.000420505	CD4N_hypomethylated_with_age	0	intergenic	chr2	62687964
cg24692812	-0.0134929	1.46562e-06	CD4N_hypomethylated_with_age	0	intergenic	chr11	95416047
cg18481322	-0.00410973	0.0154252	CD4N_hypomethylated_with_age	0	intergenic	chr12	18964297
cg00061313	-0.00719827	6.83736e-05	CD4N_hypomethylated_with_age	0	intergenic	chr10	32367033
cg07372585	-0.0106077	5.94761e-06	CD4N_hypomethylated_with_age	0	intergenic	chr1	228373504
cg17465050	-0.0055797	0.00424848	CD4N_hypomethylated_with_age	0	intergenic	chr17	76951132
cg09787311	-0.0041969	0.00864329	CD4N_hypomethylated_with_age	0	intergenic	chr17	80329175
cg25617157	-0.0049035	0.00255584	CD4N_hypomethylated_with_age	0	intergenic	chr2	6381715
cg06524553	-0.00530226	0.000388167	CD4N_hypomethylated_with_age	0	intergenic	chr15	53039155
cg27046233	-0.00605365	0.000366642	CD4N_hypomethylated_with_age	0	intergenic	chr19	28921802
cg05476679	-0.00803412	0.000372389	CD4N_hypomethylated_with_age	0	intergenic	chr7	103864830
cg13359595	-0.0044966	0.00446554	CD4N_hypomethylated_with_age	0	intergenic	chr15	74015592
cg04178596	-0.00722333	0.000252158	CD4N_hypomethylated_with_age	0	intergenic	chr3	188648031
cg04064009	-0.00629368	0.00144283	CD4N_hypomethylated_with_age	0	intergenic	chr15	82223238
cg05261296	-0.00486646	0.0260456	CD4N_hypomethylated_with_age	0	intergenic	chr17	69437389
cg00334135	-0.00398315	0.0345327	CD4N_hypomethylated_with_age	0	intergenic	chr1	224766217
cg16254155	-0.00505533	0.000534502	CD4N_hypomethylated_with_age	0	intergenic	chr4	11357197
cg25107417	-0.00400024	0.00326974	CD4N_hypomethylated_with_age	0	intergenic	chr1	110319022
cg13543216	-0.00177114	0.0332372	CD4N_hypomethylated_with_age	0	intergenic	chr4	49236405
cg12390939	-0.00348115	0.0276192	CD4N_hypomethylated_with_age	0	intergenic	chr8	22799470
cg18072327	-0.006507	1.19121e-05	CD4N_hypomethylated_with_age	0	intergenic	chr5	149724084
cg01564211	-0.00690657	0.0137092	CD4N_hypomethylated_with_age	0	intergenic	chr8	29330241
cg04488074	-0.00383159	0.00568176	CD4N_hypomethylated_with_age	0	intergenic	chr16	88460610
cg21905972	-0.011177	8.64359e-05	CD4N_hypomethylated_with_age	0	intergenic	chr15	90845254
cg13147740	-0.00789332	1.78256e-05	CD4N_hypomethylated_with_age	0	intergenic	chr1	55997258
cg03835038	-0.00599022	0.0011333	CD4N_hypomethylated_with_age	0	intergenic	chr17	4475000
cg10163211	-0.00950775	5.41455e-05	CD4N_hypomethylated_with_age	0	intergenic	chr6	43672630
cg01732465	-0.00743455	0.000565271	CD4N_hypomethylated_with_age	0	intergenic	chr11	2243935
cg13511936	-0.00344766	0.0419644	CD4N_hypomethylated_with_age	0	intergenic	chr9	134712044
cg04830629	-0.00668153	0.000562519	CD4N_hypomethylated_with_age	0	intergenic	chr12	71558336
cg12190607	-0.00320504	0.0316	CD4N_hypomethylated_with_age	0	intergenic	chr1	242153477
cg17552056	-0.00417735	0.0491601	CD4N_hypomethylated_with_age	0	intergenic	chr14	22981619
cg18515940	-0.00448728	0.0208248	CD4N_hypomethylated_with_age	0	intergenic	chr8	107116324
cg27051262	-0.00791324	7.49056e-05	CD4N_hypomethylated_with_age	0	intergenic	chr17	36581126
cg23435038	-0.00549574	0.0022803	CD4N_hypomethylated_with_age	0	intergenic	chr13	107773227
cg13311409	-0.00850753	0.00028743	CD4N_hypomethylated_with_age	0	intergenic	chr7	46987635
cg19084053	-0.00566969	0.0327916	CD4N_hypomethylated_with_age	0	intergenic	chr4	189548707
cg26225813	-0.00429666	0.00944799	CD4N_hypomethylated_with_age	0	intergenic	chr15	92716386
cg01077713	-0.00503593	0.00491731	CD4N_hypomethylated_with_age	0	intergenic	chr11	18978157
cg19140525	-0.00483119	2.31752e-05	CD4N_hypomethylated_with_age	0	intergenic	chr3	13573963
cg06596179	-0.00682463	0.00778727	CD4N_hypomethylated_with_age	0	intergenic	chr7	99392516
cg14282304	-0.00371233	0.0306527	CD4N_hypomethylated_with_age	0	intergenic	chr9	98793317
cg18644658	-0.00750933	0.000119853	CD4N_hypomethylated_with_age	0	intergenic	chr12	115167829
cg06203970	-0.00578167	0.00441634	CD4N_hypomethylated_with_age	0	intergenic	chr2	217658337
cg02790839	-0.00674636	0.00676767	CD4N_hypomethylated_with_age	0	intergenic	chr14	63545401
cg05275596	-0.00602941	0.00596107	CD4N_hypomethylated_with_age	0	intergenic	chr11	16618167
cg11351349	-0.00593544	0.00219154	CD4N_hypomethylated_with_age	0	intergenic	chr22	39849254
cg03611357	-0.00375292	0.0249022	CD4N_hypomethylated_with_age	0	intergenic	chr10	72698823
cg26810767	-0.0188244	5.19457e-08	CD4N_hypomethylated_with_age	0	intergenic	chr16	79303841
cg22962986	-0.00416744	0.0437066	CD4N_hypomethylated_with_age	0	intergenic	chr12	31158231
cg21002176	-0.00395855	0.00647263	CD4N_hypomethylated_with_age	0	intergenic	chr7	54427156
cg10960943	-0.00617133	0.00055155	CD4N_hypomethylated_with_age	0	intergenic	chr20	23021404
cg13437496	-0.00285904	0.0375861	CD4N_hypomethylated_with_age	0	intergenic	chr17	19324835
cg14880222	-0.00421208	0.00311112	CD4N_hypomethylated_with_age	0	intergenic	chr1	79143979
cg23721902	-0.011599	0.000702135	CD4N_hypomethylated_with_age	0	intergenic	chr12	4245473
cg26489029	-0.0122332	6.13094e-08	CD4N_hypomethylated_with_age	0	intergenic	chr18	10010855
cg11601792	-0.0119189	9.59095e-08	CD4N_hypomethylated_with_age	0	intergenic	chr1	60891629
cg16154926	-0.00419887	0.0327528	CD4N_hypomethylated_with_age	0	intergenic	chr6	132103812
cg13208579	-0.00389518	0.0479331	CD4N_hypomethylated_with_age	0	intergenic	chr6	1576723
cg09270922	-0.00691051	2.47016e-05	CD4N_hypomethylated_with_age	0	intergenic	chr10	11020464
cg24543321	-0.00621837	1.24073e-08	CD4N_hypomethylated_with_age	0	intergenic	chr15	70542763
cg11072367	-0.00506585	0.000157387	CD4N_hypomethylated_with_age	0	intergenic	chr14	77409055
cg04406400	-0.00686536	0.000872804	CD4N_hypomethylated_with_age	0	intergenic	chr2	19975417
cg05687494	-0.00569827	0.033367	CD4N_hypomethylated_with_age	0	intergenic	chr11	60521043
cg00564450	-0.00936382	8.10108e-05	CD4N_hypomethylated_with_age	0	intergenic	chr21	15607182
cg23669748	-0.00449877	0.0159804	CD4N_hypomethylated_with_age	0	intergenic	chr2	213779996
cg15225594	-0.0060423	0.0292997	CD4N_hypomethylated_with_age	0	intergenic	chr5	60148273
cg01557614	-0.00766957	7.52492e-06	CD4N_hypomethylated_with_age	0	intergenic	chr9	137210289
cg19078851	-0.0071282	0.0139357	CD4N_hypomethylated_with_age	0	intergenic	chr12	103370729
cg20220767	-0.0195027	4.19091e-10	CD4N_hypomethylated_with_age	0	intergenic	chr3	39582232
cg10027639	-0.00617281	0.00226056	CD4N_hypomethylated_with_age	0	intergenic	chr11	23501632
cg03976856	-0.00606759	0.00142505	CD4N_hypomethylated_with_age	0	intergenic	chr1	2764669
cg13943025	-0.0116102	1.47489e-06	CD4N_hypomethylated_with_age	0	intergenic	chr11	2210306
cg03729184	-0.00563393	0.00295845	CD4N_hypomethylated_with_age	0	intergenic	chr18	76695498
cg19325446	-0.0060112	0.00351969	CD4N_hypomethylated_with_age	0	intergenic	chr14	82855036
cg16907818	-0.00609937	0.000908241	CD4N_hypomethylated_with_age	0	intergenic	chr14	95158563
cg20455343	-0.00593599	0.00696136	CD4N_hypomethylated_with_age	0	intergenic	chr8	136459613
cg06203062	-0.00501053	0.00800246	CD4N_hypomethylated_with_age	0	intergenic	chr6	2761186
cg21666857	-0.00876968	5.57078e-06	CD4N_hypomethylated_with_age	0	intergenic	chr2	200959351
cg01905478	-0.00683352	0.000941557	CD4N_hypomethylated_with_age	0	intergenic	chr1	25040257
cg23905232	-0.00277548	0.0474984	CD4N_hypomethylated_with_age	0	intergenic	chr20	46475418
cg16903650	-0.00443565	0.0242801	CD4N_hypomethylated_with_age	0	intergenic	chr11	44717995
cg11998004	-0.00933608	1.97289e-05	CD4N_hypomethylated_with_age	0	intergenic	chr5	55617230
cg17374439	-0.00736532	2.15029e-06	CD4N_hypomethylated_with_age	0	intergenic	chr5	2511220
cg26672573	-0.00527223	0.015275	CD4N_hypomethylated_with_age	0	intergenic	chr16	19991691
cg21117978	-0.00483234	0.0416368	CD4N_hypomethylated_with_age	0	intergenic	chr2	64957132
cg25773223	-0.00585386	0.0160826	CD4N_hypomethylated_with_age	0	intergenic	chr10	3680061
cg11930564	-0.00517533	0.00912995	CD4N_hypomethylated_with_age	0	intergenic	chr19	2494236
cg10006252	-0.00570079	0.000601991	CD4N_hypomethylated_with_age	0	intergenic	chr17	2976031
cg10708599	-0.0093507	4.04682e-05	CD4N_hypomethylated_with_age	0	intergenic	chr16	26612434
cg25890391	-0.00701801	9.13288e-05	CD4N_hypomethylated_with_age	0	intergenic	chr12	40938465
cg23059673	-0.00376849	0.0486303	CD4N_hypomethylated_with_age	0	intergenic	chr19	18918958
cg27052537	-0.0143546	4.67794e-06	CD4N_hypomethylated_with_age	0	intergenic	chr7	134323035
cg02587597	-0.00608369	0.000596287	CD4N_hypomethylated_with_age	0	intergenic	chr10	28964186
cg26098143	-0.00471859	0.000920308	CD4N_hypomethylated_with_age	0	intergenic	chr16	85257569
cg00057550	-0.00701592	0.000141689	CD4N_hypomethylated_with_age	0	intergenic	chr8	66064838
cg00382680	-0.00491701	0.0051958	CD4N_hypomethylated_with_age	0	intergenic	chr12	50429826
cg26225794	-0.00613858	0.00426989	CD4N_hypomethylated_with_age	0	intergenic	chr7	27717723
cg25266521	-0.00778996	1.14387e-06	CD4N_hypomethylated_with_age	0	intergenic	chr6	78362057
cg02474712	-0.00314912	0.00827379	CD4N_hypomethylated_with_age	0	intergenic	chr2	232550861
cg07603100	-0.00644966	4.79412e-05	CD4N_hypomethylated_with_age	0	intergenic	chr12	5183016
cg11499650	-0.00521085	0.00131936	CD4N_hypomethylated_with_age	0	intergenic	chr13	31946867
cg13967908	-0.0056139	0.00108846	CD4N_hypomethylated_with_age	0	intergenic	chr9	117159457
cg21536671	-0.01144	8.94824e-09	CD4N_hypomethylated_with_age	0	intergenic	chr1	55951958
cg20087295	-0.00610097	0.00218386	CD4N_hypomethylated_with_age	0	intergenic	chr19	31170180
cg24711515	-0.00877476	2.3281e-06	CD4N_hypomethylated_with_age	0	intergenic	chr5	3753718
cg14082441	-0.00543978	0.0152745	CD4N_hypomethylated_with_age	0	intergenic	chr6	115189380
cg24494780	-0.00595067	0.000567097	CD4N_hypomethylated_with_age	0	intergenic	chr7	140324475
cg00400885	-0.0150981	1.98899e-08	CD4N_hypomethylated_with_age	0	intergenic	chr9	136610820
cg24379710	-0.00769919	0.0100437	CD4N_hypomethylated_with_age	0	intergenic	chr6	140983220
cg02232166	-0.00515429	0.0182316	CD4N_hypomethylated_with_age	0	intergenic	chr16	54443878
cg13630620	-0.0196201	1.73543e-10	CD4N_hypomethylated_with_age	0	intergenic	chr5	175136375
cg02489478	-0.00475285	0.0337758	CD4N_hypomethylated_with_age	0	intergenic	chr6	169194038
cg27028666	-0.00673786	5.62106e-06	CD4N_hypomethylated_with_age	0	intergenic	chr18	38431933
cg07761984	-0.00442938	0.00197941	CD4N_hypomethylated_with_age	0	intergenic	chr1	178568961
cg15403715	-0.00372101	0.0281303	CD4N_hypomethylated_with_age	0	intergenic	chr8	48105918
cg20048961	-0.00472389	0.00115531	CD4N_hypomethylated_with_age	0	intergenic	chr12	123185167
cg22841864	-0.00576233	0.000219588	CD4N_hypomethylated_with_age	0	intergenic	chr3	79920918
cg21585736	-0.0047304	0.0461856	CD4N_hypomethylated_with_age	0	intergenic	chr2	239928864
cg03033171	-0.00767859	0.000138602	CD4N_hypomethylated_with_age	0	intergenic	chr2	122948172
cg06912997	-0.00224988	0.0356623	CD4N_hypomethylated_with_age	0	intergenic	chr17	76206282
cg11076253	-0.00342851	0.0178479	CD4N_hypomethylated_with_age	0	intergenic	chr1	159192986
cg00154733	-0.0157456	8.62491e-06	CD4N_hypomethylated_with_age	0	intergenic	chr1	24808143
cg16596106	-0.00484586	0.000440254	CD4N_hypomethylated_with_age	0	intergenic	chr17	64834440
cg03624608	-0.00796357	0.00236209	CD4N_hypomethylated_with_age	0	intergenic	chr16	82281295
cg08952952	-0.00585378	0.00876405	CD4N_hypomethylated_with_age	0	intergenic	chr9	133836210
cg21477302	-0.0094378	3.23481e-06	CD4N_hypomethylated_with_age	0	intergenic	chr20	46701128
cg16775453	-0.00959622	7.58118e-06	CD4N_hypomethylated_with_age	0	intergenic	chr5	52588550
cg23190512	-0.00925893	1.65952e-06	CD4N_hypomethylated_with_age	0	intergenic	chr1	206196269
cg21960082	-0.00488625	0.000625975	CD4N_hypomethylated_with_age	0	intergenic	chr20	61812389
cg23314870	-0.00708314	0.000206658	CD4N_hypomethylated_with_age	0	intergenic	chr8	19755888
cg12916774	-0.00577182	4.4757e-07	CD4N_hypomethylated_with_age	0	intergenic	chr20	48845945
cg19490761	-0.00748549	7.17151e-06	CD4N_hypomethylated_with_age	0	intergenic	chr14	72386101
cg12244526	-0.00691883	2.60492e-05	CD4N_hypomethylated_with_age	0	intergenic	chr9	116897311
cg04552811	-0.0103064	3.96244e-08	CD4N_hypomethylated_with_age	0	intergenic	chr3	149708132
cg13794246	-0.0055365	0.000663131	CD4N_hypomethylated_with_age	0	intergenic	chr9	16137672
cg22873932	-0.00314207	0.0223596	CD4N_hypomethylated_with_age	0	intergenic	chr5	64358677
cg16167582	-0.00923701	2.68981e-08	CD4N_hypomethylated_with_age	0	intergenic	chr11	114999804
cg07437851	-0.00595111	0.00677354	CD4N_hypomethylated_with_age	0	intergenic	chr11	74943888
cg07591518	-0.00750405	0.0196812	CD4N_hypomethylated_with_age	0	intergenic	chr18	60119756
cg25817351	-0.00264008	0.0456243	CD4N_hypomethylated_with_age	0	intergenic	chr10	79977519
cg23153661	-0.00656901	0.00111668	CD4N_hypomethylated_with_age	0	intergenic	chr2	71101726
cg26194071	-0.00575251	0.0402443	CD4N_hypomethylated_with_age	0	intergenic	chr6	21353994
cg05568629	-0.00541257	0.0191394	CD4N_hypomethylated_with_age	0	intergenic	chr16	67011875
cg07119672	-0.00320819	0.000141038	CD4N_hypomethylated_with_age	0	intergenic	chr5	176089803
cg08998699	-0.00376499	0.0149222	CD4N_hypomethylated_with_age	0	intergenic	chr1	214283768
cg04785944	-0.00628832	0.000568074	CD4N_hypomethylated_with_age	0	intergenic	chr9	12554597
cg09761058	-0.0247339	0.0313195	CD4N_hypomethylated_with_age	0	intergenic	chr17	34296471
cg14701466	-0.011198	3.34602e-12	CD4N_hypomethylated_with_age	0	intergenic	chr2	49980786
cg13116811	-0.0078477	0.000129868	CD4N_hypomethylated_with_age	0	intergenic	chr6	6735593
cg21717644	-0.00362461	0.0088734	CD4N_hypomethylated_with_age	0	intergenic	chr16	17634986
cg01274252	-0.00460445	0.0192953	CD4N_hypomethylated_with_age	0	intergenic	chr12	126652704
cg01171670	-0.00521903	0.000620157	CD4N_hypomethylated_with_age	0	intergenic	chr11	71083308
cg26031393	-0.00481316	0.00846824	CD4N_hypomethylated_with_age	0	intergenic	chr14	94878485
cg18609620	-0.00784847	2.30293e-06	CD4N_hypomethylated_with_age	0	intergenic	chr15	48402328
cg13641983	-0.0178138	3.32465e-09	CD4N_hypomethylated_with_age	0	intergenic	chr5	72509789
cg12900044	-0.00544178	0.00421786	CD4N_hypomethylated_with_age	0	intergenic	chr22	23899111
cg06120719	-0.00513841	0.0105833	CD4N_hypomethylated_with_age	0	intergenic	chr11	116294175
cg18224930	-0.00688099	0.000132916	CD4N_hypomethylated_with_age	0	intergenic	chr18	19855602
cg22866402	-0.00740204	0.0159133	CD4N_hypomethylated_with_age	0	intergenic	chr1	167589620
cg18972304	-0.00606182	0.00541692	CD4N_hypomethylated_with_age	0	intergenic	chr14	22999023
cg08817316	-0.00743464	2.11337e-05	CD4N_hypomethylated_with_age	0	intergenic	chr20	31903641
cg18353801	-0.0076682	0.00223014	CD4N_hypomethylated_with_age	0	intergenic	chr14	22849960
cg27266073	-0.00483606	0.0135674	CD4N_hypomethylated_with_age	0	intergenic	chr4	99087848
cg06022785	-0.00544554	0.00166277	CD4N_hypomethylated_with_age	0	intergenic	chr11	8366837
cg07195621	-0.00900157	1.38054e-05	CD4N_hypomethylated_with_age	0	intergenic	chr3	149073732
cg22983257	-0.00581497	2.23754e-05	CD4N_hypomethylated_with_age	0	intergenic	chr5	169739625
cg17481731	-0.00407987	0.0203691	CD4N_hypomethylated_with_age	0	intergenic	chr11	116595323
cg03207917	-0.00524329	0.0442101	CD4N_hypomethylated_with_age	0	intergenic	chr2	176761973
cg00569056	-0.00418203	0.0440448	CD4N_hypomethylated_with_age	0	intergenic	chr5	121416239
cg16225740	-0.00433024	0.0159122	CD4N_hypomethylated_with_age	0	intergenic	chr22	35513270
cg11826537	-0.0029527	0.0483359	CD4N_hypomethylated_with_age	0	intergenic	chr16	3005280
cg08090740	-0.00353773	0.017065	CD4N_hypomethylated_with_age	0	intergenic	chr1	116173466
cg17177779	-0.00528941	0.00184056	CD4N_hypomethylated_with_age	0	intergenic	chr17	40588642
cg00582644	-0.00801468	0.000236583	CD4N_hypomethylated_with_age	0	intergenic	chr1	26331449
cg05901483	-0.00627743	1.52251e-06	CD4N_hypomethylated_with_age	0	intergenic	chr15	78169972
cg06636678	-0.0113786	5.08661e-05	CD4N_hypomethylated_with_age	0	intergenic	chr11	104576302
cg00087963	-0.00566529	0.0355324	CD4N_hypomethylated_with_age	0	intergenic	chr16	51169437
cg05723054	-0.00422159	0.00731697	CD4N_hypomethylated_with_age	0	intergenic	chr20	22614917
cg21570108	-0.00614565	0.0128646	CD4N_hypomethylated_with_age	0	intergenic	chr1	178542596
cg26519249	-0.0106941	7.91349e-05	CD4N_hypomethylated_with_age	0	intergenic	chr8	123682301
cg04667347	-0.00331346	0.0102741	CD4N_hypomethylated_with_age	0	intergenic	chr4	58928552
cg16579400	-0.00543019	0.0229022	CD4N_hypomethylated_with_age	0	intergenic	chr2	165836000
cg02484634	-0.0141868	0.00105817	CD4N_hypomethylated_with_age	0	intergenic	chr7	158797226
cg10497510	-0.0153691	0.000168668	CD4N_hypomethylated_with_age	0	intergenic	chrX	135708435
cg09695734	-0.0050529	0.00042928	CD4N_hypomethylated_with_age	0	intergenic	chr15	89978107
cg11681481	-0.00626573	0.0322962	CD4N_hypomethylated_with_age	0	intergenic	chr1	55863456
cg17436053	-0.00366093	0.0169514	CD4N_hypomethylated_with_age	0	intergenic	chr6	138353944
cg11619879	-0.00666545	0.000515791	CD4N_hypomethylated_with_age	0	intergenic	chr5	121022314
cg08113665	-0.00415062	0.0257465	CD4N_hypomethylated_with_age	0	intergenic	chr2	567376
cg12342742	-0.00597453	1.65502e-06	CD4N_hypomethylated_with_age	0	intergenic	chr11	64835040
cg00458868	-0.00414967	0.0417566	CD4N_hypomethylated_with_age	0	intergenic	chr9	17047562
cg04177691	-0.0088963	1.8085e-06	CD4N_hypomethylated_with_age	0	intergenic	chr8	40850062
cg12255285	-0.0130997	2.44018e-06	CD4N_hypomethylated_with_age	0	intergenic	chr6	14635960
cg18184687	-0.00512897	0.000175227	CD4N_hypomethylated_with_age	0	intergenic	chr20	55694806
cg14197567	-0.0124037	1.09597e-07	CD4N_hypomethylated_with_age	0	intergenic	chr10	47094384
cg13308930	-0.00864165	1.47166e-09	CD4N_hypomethylated_with_age	0	intergenic	chr1	228093096
cg19978640	-0.00336287	9.11883e-05	CD4N_hypomethylated_with_age	0	intergenic	chr18	76445418
cg06768399	-0.00407673	0.000960822	CD4N_hypomethylated_with_age	0	intergenic	chr1	223205231
cg23508977	-0.00330352	0.0437933	CD4N_hypomethylated_with_age	0	intergenic	chr8	38367674
cg05191405	-0.00414376	0.000855928	CD4N_hypomethylated_with_age	0	intergenic	chr2	174889995
cg25817676	-0.00488494	0.00418838	CD4N_hypomethylated_with_age	0	intergenic	chr5	135049183
cg26294406	-0.010862	1.0567e-06	CD4N_hypomethylated_with_age	0	intergenic	chr19	13306702
cg00766374	-0.00349785	0.00377046	CD4N_hypomethylated_with_age	0	intergenic	chr2	202833575
cg00713942	-0.00720669	0.000611907	CD4N_hypomethylated_with_age	0	intergenic	chr8	39713316
cg22436087	-0.0122168	6.41585e-12	CD4N_hypomethylated_with_age	0	intergenic	chr8	130315811
cg25280090	-0.00696543	0.00196521	CD4N_hypomethylated_with_age	0	intergenic	chr2	19873097
cg01634988	-0.00407319	0.0308317	CD4N_hypomethylated_with_age	0	intergenic	chr16	49328675
cg26653246	-0.00444225	0.00615268	CD4N_hypomethylated_with_age	0	intergenic	chr1	41738284
cg04239679	-0.00561015	0.000510883	CD4N_hypomethylated_with_age	0	intergenic	chr20	9002364
cg08601504	-0.00625766	2.64015e-05	CD4N_hypomethylated_with_age	0	intergenic	chr1	56767651
cg24236935	-0.00656391	0.00303464	CD4N_hypomethylated_with_age	0	intergenic	chr2	20690701
cg12641739	-0.0119345	1.36095e-07	CD4N_hypomethylated_with_age	0	intergenic	chr1	235062535
cg13237207	-0.0105095	3.21478e-06	CD4N_hypomethylated_with_age	0	intergenic	chr13	98192250
cg24618387	-0.00671158	0.000725942	CD4N_hypomethylated_with_age	0	intergenic	chr13	114917640
cg16580955	-0.00842325	0.0247194	CD4N_hypomethylated_with_age	0	intergenic	chr1	90077293
cg03333443	-0.00596052	1.98658e-07	CD4N_hypomethylated_with_age	0	intergenic	chr10	44730855
cg03383770	-0.00553978	0.0127207	CD4N_hypomethylated_with_age	0	intergenic	chr6	19813322
cg19325738	-0.00471827	0.0409746	CD4N_hypomethylated_with_age	0	intergenic	chr7	141607539
cg14688879	-0.00523007	0.00269033	CD4N_hypomethylated_with_age	0	intergenic	chr2	201033019
cg06930109	-0.00500678	0.000854774	CD4N_hypomethylated_with_age	0	intergenic	chr8	82796112
cg07053097	-0.00571881	0.0200773	CD4N_hypomethylated_with_age	0	intergenic	chr20	62005396
cg27169611	-0.00767384	0.000113583	CD4N_hypomethylated_with_age	0	intergenic	chr20	10739234
cg05631625	-0.006433	0.000199365	CD4N_hypomethylated_with_age	0	intergenic	chr5	135419019
cg26053011	-0.00506507	0.0127764	CD4N_hypomethylated_with_age	0	intergenic	chr18	10132932
cg14503168	-0.00286528	0.00482344	CD4N_hypomethylated_with_age	0	intergenic	chr10	134895446
cg13344385	-0.00516892	0.00105123	CD4N_hypomethylated_with_age	0	intergenic	chr12	52642852
cg01646068	-0.00443248	0.00932797	CD4N_hypomethylated_with_age	0	intergenic	chr15	41208907
cg09563777	-0.00413887	0.0263935	CD4N_hypomethylated_with_age	0	intergenic	chr4	55885870
cg13336611	-0.00509768	0.0154844	CD4N_hypomethylated_with_age	0	intergenic	chr12	92831459
cg09820721	-0.00571856	0.0214888	CD4N_hypomethylated_with_age	0	intergenic	chr18	76526039
cg21615734	-0.00473363	0.00597928	CD4N_hypomethylated_with_age	0	intergenic	chr9	137429162
cg12518634	-0.00447003	0.0241198	CD4N_hypomethylated_with_age	0	intergenic	chr6	81187451
cg11316811	-0.00827825	5.83642e-05	CD4N_hypomethylated_with_age	0	intergenic	chr15	38519570
cg14790876	-0.00419789	0.00430615	CD4N_hypomethylated_with_age	0	intergenic	chr1	2798280
cg09830542	-0.00475481	0.0158087	CD4N_hypomethylated_with_age	0	intergenic	chr15	79406421
cg18519323	-0.00714011	2.91211e-05	CD4N_hypomethylated_with_age	0	intergenic	chr19	39728296
cg15642827	-0.00502622	0.0195581	CD4N_hypomethylated_with_age	0	intergenic	chr1	14195960
cg10288939	-0.00576462	0.00567994	CD4N_hypomethylated_with_age	0	intergenic	chr6	55828250
cg05621664	-0.00658786	0.00666104	CD4N_hypomethylated_with_age	0	intergenic	chr12	47415018
cg19742105	-0.0101395	6.93641e-07	CD4N_hypomethylated_with_age	0	intergenic	chr5	88426429
cg06360450	-0.00395651	0.00671497	CD4N_hypomethylated_with_age	0	intergenic	chr4	152937654
cg13366573	-0.0031545	0.0125521	CD4N_hypomethylated_with_age	0	intergenic	chr7	53558597
cg00192928	-0.00910113	3.75885e-06	CD4N_hypomethylated_with_age	0	intergenic	chr4	67762407
cg04771980	-0.00398164	0.0197722	CD4N_hypomethylated_with_age	0	intergenic	chr1	164435839
cg23466623	-0.00309372	5.35766e-05	CD4N_hypomethylated_with_age	0	intergenic	chr2	111982296
cg19191577	-0.00572053	0.000653907	CD4N_hypomethylated_with_age	0	intergenic	chr2	21474262
cg07851066	-0.00608756	0.00115111	CD4N_hypomethylated_with_age	0	intergenic	chr18	66774794
cg23621929	-0.0053138	0.0397735	CD4N_hypomethylated_with_age	0	intergenic	chr10	134630597
cg25613541	-0.00851664	1.19351e-06	CD4N_hypomethylated_with_age	0	intergenic	chr14	95025708
cg10257565	-0.00809329	0.000166834	CD4N_hypomethylated_with_age	0	intergenic	chr21	43158210
cg14482923	-0.00720449	0.00521614	CD4N_hypomethylated_with_age	0	intergenic	chr20	4493690
cg14143951	-0.00516291	0.000120599	CD4N_hypomethylated_with_age	0	intergenic	chr20	731613
cg18211611	-0.00398377	0.0173078	CD4N_hypomethylated_with_age	0	intergenic	chr1	178922881
cg23682310	-0.00461824	0.00842232	CD4N_hypomethylated_with_age	0	intergenic	chr2	235749867
cg21897039	-0.00541315	0.023559	CD4N_hypomethylated_with_age	0	intergenic	chr20	36517057
cg17652428	-0.00672159	0.000200464	CD4N_hypomethylated_with_age	0	intergenic	chr17	30001630
cg19697345	-0.00590312	0.00164493	CD4N_hypomethylated_with_age	0	intergenic	chr1	116894909
cg00040504	-0.00696305	0.000910762	CD4N_hypomethylated_with_age	0	intergenic	chr12	90327061
cg10852664	-0.004638	0.0333781	CD4N_hypomethylated_with_age	0	intergenic	chr9	98142282
cg13668485	-0.00581063	0.000905511	CD4N_hypomethylated_with_age	0	intergenic	chr9	138104409
cg12237588	-0.00511787	0.00783165	CD4N_hypomethylated_with_age	0	intergenic	chr15	62021705
cg19820287	-0.00907427	2.0314e-07	CD4N_hypomethylated_with_age	0	intergenic	chr5	71240614
cg11898431	-0.0118834	6.84623e-07	CD4N_hypomethylated_with_age	0	intergenic	chr6	159331893
cg09631521	-0.00778124	2.21098e-05	CD4N_hypomethylated_with_age	0	intergenic	chr2	497822
cg27260426	-0.00426256	0.00828027	CD4N_hypomethylated_with_age	0	intergenic	chr22	37177886
cg09223928	-0.00328974	0.0461755	CD4N_hypomethylated_with_age	0	intergenic	chr10	130919713
cg21517629	-0.00488267	0.00715877	CD4N_hypomethylated_with_age	0	intergenic	chr10	28955389
cg06328803	-0.00417332	0.0201748	CD4N_hypomethylated_with_age	0	intergenic	chr12	131639309
cg07623256	-0.00879816	0.000478274	CD4N_hypomethylated_with_age	0	intergenic	chr2	67518001
cg01671341	-0.00328624	0.0409107	CD4N_hypomethylated_with_age	0	intergenic	chr12	109568238
cg07110261	-0.00391699	0.026634	CD4N_hypomethylated_with_age	0	intergenic	chr2	17657826
cg10631854	-0.0105475	7.8425e-08	CD4N_hypomethylated_with_age	0	intergenic	chr3	197383170
cg13349987	-0.00486214	6.3699e-07	CD4N_hypomethylated_with_age	0	intergenic	chr20	56475613
cg00541100	-0.00691735	0.000861027	CD4N_hypomethylated_with_age	0	intergenic	chr3	94988958
cg08507334	-0.0040467	0.0148398	CD4N_hypomethylated_with_age	0	intergenic	chr13	80354114
cg20774095	-0.0153351	1.18683e-09	CD4N_hypomethylated_with_age	0	intergenic	chr20	23087608
cg01886199	-0.00551622	0.00106485	CD4N_hypomethylated_with_age	0	intergenic	chr13	73976090
cg18368265	-0.00430121	0.0122394	CD4N_hypomethylated_with_age	0	intergenic	chr5	123968247
cg07962469	-0.00423723	0.0154678	CD4N_hypomethylated_with_age	0	intergenic	chr9	138295291
cg23237554	-0.00606261	0.00544645	CD4N_hypomethylated_with_age	0	intergenic	chr12	30450547
cg01042558	-0.00566368	0.00224636	CD4N_hypomethylated_with_age	0	intergenic	chr8	98464495
cg19065987	-0.00532761	0.0262713	CD4N_hypomethylated_with_age	0	intergenic	chr20	1926696
cg03406313	-0.00496955	0.00437949	CD4N_hypomethylated_with_age	0	intergenic	chr14	53835014
cg19720702	-0.00425316	0.0345429	CD4N_hypomethylated_with_age	0	intergenic	chr1	53856531
cg06021706	-0.00683492	0.00104446	CD4N_hypomethylated_with_age	0	intergenic	chr4	96720275
cg20774552	-0.00605692	1.99222e-07	CD4N_hypomethylated_with_age	0	intergenic	chr11	46415316
cg13915574	-0.00847503	8.62041e-05	CD4N_hypomethylated_with_age	0	intergenic	chr1	11045767
cg16157364	-0.0120659	5.6485e-08	CD4N_hypomethylated_with_age	0	intergenic	chr14	45036519
cg02252408	-0.00464564	0.00810551	CD4N_hypomethylated_with_age	0	intergenic	chr22	45650850
cg07640117	-0.00655976	0.000140934	CD4N_hypomethylated_with_age	0	intergenic	chr22	17440855
cg17401906	-0.00648805	0.000519479	CD4N_hypomethylated_with_age	0	intergenic	chr10	133603860
cg01172604	-0.00708536	3.04257e-06	CD4N_hypomethylated_with_age	0	intergenic	chr20	39212526
cg22783628	-0.00440415	0.0426359	CD4N_hypomethylated_with_age	0	intergenic	chr11	64914347
cg00163861	-0.0037609	0.024272	CD4N_hypomethylated_with_age	0	intergenic	chr12	131981225
cg09412975	-0.00740246	1.38353e-05	CD4N_hypomethylated_with_age	0	intergenic	chr1	218892376
cg00264133	-0.00295048	0.0372859	CD4N_hypomethylated_with_age	0	intergenic	chr17	73154796
cg13693278	-0.00782396	4.18669e-06	CD4N_hypomethylated_with_age	0	intergenic	chr16	86976371
cg26046994	-0.00497907	0.00725948	CD4N_hypomethylated_with_age	0	intergenic	chr6	167812659
cg13541793	-0.00907454	3.25775e-07	CD4N_hypomethylated_with_age	0	intergenic	chr21	24534884
cg23480479	-0.00864702	0.0015004	CD4N_hypomethylated_with_age	0	intergenic	chr5	38665490
cg12327989	-0.00612332	0.0192829	CD4N_hypomethylated_with_age	0	intergenic	chr14	32675436
cg05253008	-0.00519558	8.33281e-06	CD4N_hypomethylated_with_age	0	intergenic	chr15	27932093
cg17439760	-0.00556769	0.0202045	CD4N_hypomethylated_with_age	0	intergenic	chr11	133442612
cg10449558	-0.00481565	0.0384993	CD4N_hypomethylated_with_age	0	intergenic	chr17	70552917
cg11025972	-0.00588624	0.0107944	CD4N_hypomethylated_with_age	0	intergenic	chr13	112690569
cg17965737	-0.0062256	0.00741857	CD4N_hypomethylated_with_age	0	intergenic	chr1	244208721
cg08573566	-0.00550541	0.0217902	CD4N_hypomethylated_with_age	0	intergenic	chr6	159727573
cg11481652	-0.004008	0.0254813	CD4N_hypomethylated_with_age	0	intergenic	chr3	72356439
cg04552585	-0.00470165	0.0175731	CD4N_hypomethylated_with_age	0	intergenic	chr11	94464331
cg04368331	-0.00730432	3.43043e-09	CD4N_hypomethylated_with_age	0	intergenic	chr9	116879018
cg16685896	-0.00616358	2.25468e-06	CD4N_hypomethylated_with_age	0	intergenic	chr1	153416755
cg05922070	-0.00648207	0.0158319	CD4N_hypomethylated_with_age	0	intergenic	chr6	69282932
cg08526209	-0.00916692	2.10345e-05	CD4N_hypomethylated_with_age	0	intergenic	chr3	139400319
cg07355000	-0.0178991	2.50143e-05	CD4N_hypomethylated_with_age	0	intergenic	chr14	22950395
cg17355668	-0.00652732	0.0323144	CD4N_hypomethylated_with_age	0	intergenic	chr19	16372840
cg07673926	-0.00498324	0.00752739	CD4N_hypomethylated_with_age	0	intergenic	chr21	31455846
cg03095205	-0.00567223	0.0350693	CD4N_hypomethylated_with_age	0	intergenic	chr1	4222082
cg06717525	-0.00356274	0.0146373	CD4N_hypomethylated_with_age	0	intergenic	chr9	132408192
cg23481369	-0.00639518	0.00119137	CD4N_hypomethylated_with_age	0	intergenic	chr2	162427408
cg04127068	-0.00552989	0.000907113	CD4N_hypomethylated_with_age	0	intergenic	chr20	49812576
cg18614684	-0.00770002	0.000437184	CD4N_hypomethylated_with_age	0	intergenic	chr10	31118918
cg16094188	-0.00752195	0.000177941	CD4N_hypomethylated_with_age	0	intergenic	chr21	42224556
cg27632016	-0.00286683	0.0217769	CD4N_hypomethylated_with_age	0	intergenic	chr1	21815415
cg16043429	-0.00441611	0.00828106	CD4N_hypomethylated_with_age	0	intergenic	chr5	6544833
cg13113737	-0.00522563	7.26779e-05	CD4N_hypomethylated_with_age	0	intergenic	chr1	8411074
cg19268509	-0.00368618	0.0128391	CD4N_hypomethylated_with_age	0	intergenic	chr10	27179616
cg16492411	-0.00705263	4.07903e-06	CD4N_hypomethylated_with_age	0	intergenic	chr8	65327226
cg03606594	-0.00510765	0.0481954	CD4N_hypomethylated_with_age	0	intergenic	chr12	82905054
cg06655097	-0.00615183	4.15636e-05	CD4N_hypomethylated_with_age	0	intergenic	chr4	177455600
cg05501940	-0.00920871	0.000214179	CD4N_hypomethylated_with_age	0	intergenic	chr3	127551739
cg01170214	-0.00551887	0.00112207	CD4N_hypomethylated_with_age	0	intergenic	chr14	95514454
cg12876682	-0.0090637	0.0150929	CD4N_hypomethylated_with_age	0	intergenic	chr1	52000389
cg13641567	-0.00424046	0.00648367	CD4N_hypomethylated_with_age	0	intergenic	chr3	94227890
cg10218843	-0.00820745	2.49069e-05	CD4N_hypomethylated_with_age	0	intergenic	chr11	119773996
cg18170297	-0.00608504	0.00197048	CD4N_hypomethylated_with_age	0	intergenic	chr8	26146010
cg26093789	-0.0046691	0.0295404	CD4N_hypomethylated_with_age	0	intergenic	chr15	45740919
cg16897764	-0.00410143	0.00923976	CD4N_hypomethylated_with_age	0	intergenic	chr2	15815587
cg00249544	-0.00472009	0.0170351	CD4N_hypomethylated_with_age	0	intergenic	chr6	151955054
cg03385550	-0.00371392	0.000569397	CD4N_hypomethylated_with_age	0	intergenic	chr16	88352484
cg02844004	-0.00201986	0.0197442	CD4N_hypomethylated_with_age	0	intergenic	chr7	61969520
cg06728135	-0.00356792	0.0207815	CD4N_hypomethylated_with_age	0	intergenic	chr5	2466293
cg18648031	-0.0029486	0.023561	CD4N_hypomethylated_with_age	0	intergenic	chr3	128330563
cg00197295	-0.00726149	0.000783614	CD4N_hypomethylated_with_age	0	intergenic	chr2	2870610
cg12108113	-0.00522618	0.000553637	CD4N_hypomethylated_with_age	0	intergenic	chr1	4664056
cg27646484	-0.00641938	1.33365e-05	CD4N_hypomethylated_with_age	0	intergenic	chr16	31210736
cg04794138	-0.00850602	4.37347e-06	CD4N_hypomethylated_with_age	0	intergenic	chr18	60750880
cg03234604	-0.00492399	0.000170974	CD4N_hypomethylated_with_age	0	intergenic	chr13	43336307
cg17122758	-0.00855836	0.000101447	CD4N_hypomethylated_with_age	0	intergenic	chr2	65804208
cg09286428	-0.0121744	1.57904e-08	CD4N_hypomethylated_with_age	0	intergenic	chr4	55339975
cg05945665	-0.00712104	1.98651e-05	CD4N_hypomethylated_with_age	0	intergenic	chr5	153986184
cg10104775	-0.00304922	0.0422559	CD4N_hypomethylated_with_age	0	intergenic	chr14	24199489
cg11218325	-0.00668331	0.00126083	CD4N_hypomethylated_with_age	0	intergenic	chr10	132505814
cg18749387	-0.0110908	2.18109e-08	CD4N_hypomethylated_with_age	0	intergenic	chr4	147925334
cg24916757	-0.00983317	6.64586e-05	CD4N_hypomethylated_with_age	0	intergenic	chr14	78262209
cg09597900	-0.0043394	0.02435	CD4N_hypomethylated_with_age	0	intergenic	chr11	93629343
cg00428727	-0.00569152	0.0322328	CD4N_hypomethylated_with_age	0	intergenic	chr5	25108192
ch.8.29541315F	-0.00719967	0.000757031	CD4N_hypomethylated_with_age	0	intergenic	chr8	29485396
cg12407748	-0.00543168	0.0169005	CD4N_hypomethylated_with_age	0	intergenic	chr14	88301129
cg06492706	-0.00557001	0.00023653	CD4N_hypomethylated_with_age	0	intergenic	chr13	69809293
cg25273782	-0.00621201	0.000427323	CD4N_hypomethylated_with_age	0	intergenic	chr11	45415906
cg04934280	-0.00943922	3.00349e-05	CD4N_hypomethylated_with_age	0	intergenic	chr2	228457982
cg24142353	-0.00490851	0.00197305	CD4N_hypomethylated_with_age	0	intergenic	chr7	152686850
cg02416801	-0.00470924	0.00681876	CD4N_hypomethylated_with_age	0	intergenic	chr5	9618609
cg26484127	-0.010697	3.28013e-08	CD4N_hypomethylated_with_age	0	intergenic	chr18	10094391
cg11484413	-0.00793046	0.000290533	CD4N_hypomethylated_with_age	0	intergenic	chr11	127645018
cg05612205	-0.00633815	0.000121144	CD4N_hypomethylated_with_age	0	intergenic	chr4	159123015
cg20718469	-0.00474285	0.0130559	CD4N_hypomethylated_with_age	0	intergenic	chr2	9280848
cg05215884	-0.0112949	1.03732e-05	CD4N_hypomethylated_with_age	0	intergenic	chr15	58670807
cg02550008	-0.00612178	0.00025514	CD4N_hypomethylated_with_age	0	intergenic	chr1	230960613
cg05367863	-0.00519711	0.00287733	CD4N_hypomethylated_with_age	0	intergenic	chr2	159612494
cg15201458	-0.00420807	0.0295113	CD4N_hypomethylated_with_age	0	intergenic	chr6	22585855
cg06946021	-0.0048849	0.00366632	CD4N_hypomethylated_with_age	0	intergenic	chr4	112979730
cg00205293	-0.00557612	0.008441	CD4N_hypomethylated_with_age	0	intergenic	chr2	121211221
cg22443921	-0.00427979	0.0221452	CD4N_hypomethylated_with_age	0	intergenic	chr5	135332593
cg13692082	-0.00574289	0.00387433	CD4N_hypomethylated_with_age	0	intergenic	chr9	136447400
cg16847107	-0.00434013	0.0197803	CD4N_hypomethylated_with_age	0	intergenic	chr1	39256337
cg10660367	-0.00455054	0.0332875	CD4N_hypomethylated_with_age	0	intergenic	chr15	62544893
cg09223719	-0.00509693	0.000883522	CD4N_hypomethylated_with_age	0	intergenic	chr7	46691701
cg13525579	-0.00872913	2.60339e-06	CD4N_hypomethylated_with_age	0	intergenic	chr7	24096759
cg23044633	-0.00372819	0.0250191	CD4N_hypomethylated_with_age	0	intergenic	chr2	227276768
cg10556036	-0.00306018	0.0313461	CD4N_hypomethylated_with_age	0	intergenic	chr1	248856577
cg07974367	-0.0114304	6.1998e-05	CD4N_hypomethylated_with_age	0	intergenic	chr13	30528844
cg14481124	-0.00506268	0.00169593	CD4N_hypomethylated_with_age	0	intergenic	chr10	71500729
cg09329524	-0.00939075	3.06431e-06	CD4N_hypomethylated_with_age	0	intergenic	chr1	182097924
cg04673657	-0.00454137	0.00157835	CD4N_hypomethylated_with_age	0	intergenic	chr18	10249736
cg02313986	-0.00604062	0.00277372	CD4N_hypomethylated_with_age	0	intergenic	chr15	40672041
cg11914037	-0.0075914	2.83737e-05	CD4N_hypomethylated_with_age	0	intergenic	chr1	213598925
cg15214071	-0.017522	1.23283e-08	CD4N_hypomethylated_with_age	0	intergenic	chr20	57740069
cg17206737	-0.00440811	0.00320825	CD4N_hypomethylated_with_age	0	intergenic	chr12	25188637
cg04632408	-0.00385211	0.0152854	CD4N_hypomethylated_with_age	0	intergenic	chr15	74095976
cg17354045	-0.00375093	0.0315703	CD4N_hypomethylated_with_age	0	intergenic	chr10	8636489
cg25648624	-0.0033055	0.0172624	CD4N_hypomethylated_with_age	0	intergenic	chr3	64484028
cg19405484	-0.00865899	2.28301e-05	CD4N_hypomethylated_with_age	0	intergenic	chr8	29513210
cg00441808	-0.00917547	0.000612499	CD4N_hypomethylated_with_age	0	intergenic	chr7	100125224
cg09016324	-0.00489894	0.000500241	CD4N_hypomethylated_with_age	0	intergenic	chr16	1053741
cg26508928	-0.00539693	6.04554e-05	CD4N_hypomethylated_with_age	0	intergenic	chr18	14145866
cg16417409	-0.00418177	0.0388307	CD4N_hypomethylated_with_age	0	intergenic	chr11	64742882
cg21540392	-0.00520994	2.95444e-05	CD4N_hypomethylated_with_age	0	intergenic	chr2	20392679
cg24169466	-0.00485484	0.00372389	CD4N_hypomethylated_with_age	0	intergenic	chr11	104121807
cg00677218	-0.00539846	0.0139655	CD4N_hypomethylated_with_age	0	intergenic	chr20	17728429
cg12054114	-0.00356944	0.021585	CD4N_hypomethylated_with_age	0	intergenic	chr19	8684467
cg02643069	-0.00734483	0.000163672	CD4N_hypomethylated_with_age	0	intergenic	chr15	89464467
cg19284368	-0.00551918	2.58745e-06	CD4N_hypomethylated_with_age	0	intergenic	chr8	37003666
cg14889590	-0.00335282	0.0248144	CD4N_hypomethylated_with_age	0	intergenic	chr2	241873674
cg16484450	-0.00795829	0.000175012	CD4N_hypomethylated_with_age	0	intergenic	chr15	100350984
cg13799440	-0.00667613	0.000497908	CD4N_hypomethylated_with_age	0	intergenic	chr16	76710309
cg14760401	-0.00470572	0.0183947	CD4N_hypomethylated_with_age	0	intergenic	chr9	138243864
cg06518708	-0.00396084	0.0471896	CD4N_hypomethylated_with_age	0	intergenic	chr1	26124469
cg07345757	-0.00441417	0.0164439	CD4N_hypomethylated_with_age	0	intergenic	chr20	17995411
cg03134809	-0.00601688	2.38694e-05	CD4N_hypomethylated_with_age	0	intergenic	chr11	1365011
cg20150123	-0.00564754	7.50454e-08	CD4N_hypomethylated_with_age	0	intergenic	chr18	9695189
cg27094229	-0.00476699	0.00373666	CD4N_hypomethylated_with_age	0	intergenic	chr4	82256560
cg07927107	-0.00523782	0.0406649	CD4N_hypomethylated_with_age	0	intergenic	chr10	29193234
cg08381562	-0.00698752	0.00528579	CD4N_hypomethylated_with_age	0	intergenic	chr13	27017053
cg16924753	-0.0119552	9.2704e-08	CD4N_hypomethylated_with_age	0	intergenic	chr11	130631528
cg08741843	-0.00429478	0.0119398	CD4N_hypomethylated_with_age	0	intergenic	chr4	1031015
cg15117851	-0.00249802	0.0251481	CD4N_hypomethylated_with_age	0	intergenic	chr9	94939039
cg19445748	-0.00771683	3.36748e-05	CD4N_hypomethylated_with_age	0	intergenic	chr7	26112900
cg04897299	-0.0164583	2.59676e-09	CD4N_hypomethylated_with_age	0	intergenic	chr6	21402890
cg20588167	-0.0040871	0.0112288	CD4N_hypomethylated_with_age	0	intergenic	chr17	35251007
cg25371217	-0.00418304	0.0234288	CD4N_hypomethylated_with_age	0	intergenic	chr6	107256399
cg25099516	-0.00827399	7.25574e-05	CD4N_hypomethylated_with_age	0	intergenic	chr1	48288813
cg18615523	-0.00491938	0.000309433	CD4N_hypomethylated_with_age	0	intergenic	chr5	84846285
cg16073862	-0.00728773	5.30096e-06	CD4N_hypomethylated_with_age	0	intergenic	chr7	33914671
cg16716196	-0.00537479	0.0100887	CD4N_hypomethylated_with_age	0	intergenic	chr1	184195068
cg13449195	-0.00979324	1.69241e-06	CD4N_hypomethylated_with_age	0	intergenic	chr13	73028751
cg15072601	-0.00349989	0.0413544	CD4N_hypomethylated_with_age	0	intergenic	chr3	193808613
cg20715809	-0.00461933	0.000185013	CD4N_hypomethylated_with_age	0	intergenic	chr15	79471484
cg14147055	-0.00617328	0.00259067	CD4N_hypomethylated_with_age	0	intergenic	chr4	5998527
cg19360426	-0.00898292	1.43095e-08	CD4N_hypomethylated_with_age	0	intergenic	chr4	117848018
cg05517387	-0.00388017	0.0117639	CD4N_hypomethylated_with_age	0	intergenic	chr3	72373699
cg09000303	-0.00637704	0.000311656	CD4N_hypomethylated_with_age	0	intergenic	chr9	16386389
cg20754881	-0.00495003	0.00151567	CD4N_hypomethylated_with_age	0	intergenic	chr10	92339566
cg17002250	-0.00481113	0.00495867	CD4N_hypomethylated_with_age	0	intergenic	chr15	74265734
cg24284976	-0.00567342	0.000579848	CD4N_hypomethylated_with_age	0	intergenic	chr3	73862941
cg14826493	-0.00690871	1.89977e-06	CD4N_hypomethylated_with_age	0	intergenic	chr12	52589062
cg23083121	-0.00785203	4.31607e-07	CD4N_hypomethylated_with_age	0	intergenic	chr9	18297264
cg02235026	-0.0080887	4.20714e-07	CD4N_hypomethylated_with_age	0	intergenic	chr16	86784565
cg08709829	-0.0109049	7.62812e-07	CD4N_hypomethylated_with_age	0	intergenic	chr8	61926577
cg25438961	-0.00701388	0.0106037	CD4N_hypomethylated_with_age	0	intergenic	chr14	54307520
cg22253677	-0.0112481	0.029312	CD4N_hypomethylated_with_age	0	intergenic	chr6	46152006
cg10518969	-0.00641496	0.00716788	CD4N_hypomethylated_with_age	0	intergenic	chr9	109355204
cg15939280	-0.0052011	0.0332179	CD4N_hypomethylated_with_age	0	intergenic	chr2	18538168
cg10871458	-0.00630156	0.00399474	CD4N_hypomethylated_with_age	0	intergenic	chr18	25415340
cg20170059	-0.00805262	0.00067331	CD4N_hypomethylated_with_age	0	intergenic	chr9	94262767
cg11289406	-0.00657162	0.00202611	CD4N_hypomethylated_with_age	0	intergenic	chr8	81446908
cg23949667	-0.00547867	0.00118782	CD4N_hypomethylated_with_age	0	intergenic	chr3	169417653
cg09188697	-0.00538605	0.0282989	CD4N_hypomethylated_with_age	0	intergenic	chr12	28014877
cg19294507	-0.00386842	0.00178912	CD4N_hypomethylated_with_age	0	intergenic	chr11	67993651
cg06537911	-0.00437475	0.00426867	CD4N_hypomethylated_with_age	0	intergenic	chr3	22727498
cg05999141	-0.00740638	0.00284991	CD4N_hypomethylated_with_age	0	intergenic	chr18	62337995
cg13092082	-0.00637848	0.00126508	CD4N_hypomethylated_with_age	0	intergenic	chr1	192602520
cg06922212	-0.0260486	0.0122737	CD4N_hypomethylated_with_age	0	intergenic	chr6	29840936
cg19005845	-0.00687172	7.88182e-05	CD4N_hypomethylated_with_age	0	intergenic	chr6	29399774
cg04127941	-0.00412332	0.0105443	CD4N_hypomethylated_with_age	0	intergenic	chr9	89509327
cg00361526	-0.010997	1.21566e-05	CD4N_hypomethylated_with_age	0	intergenic	chr14	22739321
cg21732792	-0.003245	0.0175807	CD4N_hypomethylated_with_age	0	intergenic	chr1	61369387
cg02423856	-0.00795879	0.00457234	CD4N_hypomethylated_with_age	0	intergenic	chr10	33795998
cg18257582	-0.00819253	1.29078e-05	CD4N_hypomethylated_with_age	0	intergenic	chr1	113822522
cg11030427	-0.00613751	0.000846991	CD4N_hypomethylated_with_age	0	intergenic	chr7	80991447
cg24935252	-0.00876959	1.69361e-07	CD4N_hypomethylated_with_age	0	intergenic	chr8	62991618
cg06763641	-0.00406797	0.046584	CD4N_hypomethylated_with_age	0	intergenic	chr2	110275142
cg26687579	-0.00319014	0.00313449	CD4N_hypomethylated_with_age	0	intergenic	chr1	2243111
cg21892150	-0.00564738	8.83343e-05	CD4N_hypomethylated_with_age	0	intergenic	chr13	49876805
cg23045972	-0.00688284	1.26515e-07	CD4N_hypomethylated_with_age	0	intergenic	chr3	118230228
cg23176148	-0.0104157	5.97242e-05	CD4N_hypomethylated_with_age	0	intergenic	chr14	22694180
cg08172466	-0.00384388	0.0153428	CD4N_hypomethylated_with_age	0	intergenic	chr14	103759261
cg16995277	-0.00714078	0.0264228	CD4N_hypomethylated_with_age	0	intergenic	chr3	154257155
cg00294196	-0.00296901	0.0386646	CD4N_hypomethylated_with_age	0	intergenic	chr15	93572609
cg22330021	-0.00967439	7.45447e-09	CD4N_hypomethylated_with_age	0	intergenic	chr11	64372277
cg16858472	-0.00705289	3.06804e-05	CD4N_hypomethylated_with_age	0	intergenic	chr8	57067553
cg11678713	-0.00726242	0.0070085	CD4N_hypomethylated_with_age	0	intergenic	chr3	165360840
cg13645791	-0.00335437	0.0352676	CD4N_hypomethylated_with_age	0	intergenic	chr1	52049898
cg01103916	-0.00418366	0.0188995	CD4N_hypomethylated_with_age	0	intergenic	chr16	88940516
cg05599336	-0.0036662	0.0183563	CD4N_hypomethylated_with_age	0	intergenic	chr18	46518865
cg21746275	-0.00532835	0.0190707	CD4N_hypomethylated_with_age	0	intergenic	chr3	179758307
cg23744644	-0.00537336	0.00160635	CD4N_hypomethylated_with_age	0	intergenic	chr11	120473325
cg26724365	-0.00744808	5.03443e-05	CD4N_hypomethylated_with_age	0	intergenic	chr13	31941647
cg03782035	-0.00493	0.00116967	CD4N_hypomethylated_with_age	0	intergenic	chr12	112842566
cg24165921	-0.00650609	8.72462e-06	CD4N_hypomethylated_with_age	0	intergenic	chr12	79941506
cg16866564	-0.0189637	5.73049e-09	CD4N_hypomethylated_with_age	0	intergenic	chr14	22852277
cg13259284	-0.00665383	0.000141526	CD4N_hypomethylated_with_age	0	intergenic	chr10	134336384
cg13076441	-0.00628754	0.00033332	CD4N_hypomethylated_with_age	0	intergenic	chr8	60224479
cg20700458	-0.00408568	0.0158095	CD4N_hypomethylated_with_age	0	intergenic	chr1	210058185
cg05618328	-0.00332181	0.0218031	CD4N_hypomethylated_with_age	0	intergenic	chr11	118617824
cg05945996	-0.00918059	8.86981e-08	CD4N_hypomethylated_with_age	0	intergenic	chr20	10746235
cg04581129	-0.00372891	0.0295476	CD4N_hypomethylated_with_age	0	intergenic	chr1	233843674
cg00501329	-0.0064661	6.90506e-05	CD4N_hypomethylated_with_age	0	intergenic	chr2	122547604
cg11467291	-0.00275833	0.0145943	CD4N_hypomethylated_with_age	0	intergenic	chr5	1143520
cg03579392	-0.00601624	6.96329e-06	CD4N_hypomethylated_with_age	0	intergenic	chr14	101002170
cg09547890	-0.00366452	0.0456049	CD4N_hypomethylated_with_age	0	intergenic	chr2	44251570
cg17669156	-0.00652549	0.000327298	CD4N_hypomethylated_with_age	0	intergenic	chr6	169492529
cg25255030	-0.00545124	0.00137986	CD4N_hypomethylated_with_age	0	intergenic	chr7	32830426
cg07496078	-0.00436397	0.0144613	CD4N_hypomethylated_with_age	0	intergenic	chr9	92216935
cg05407714	-0.00671679	0.00199552	CD4N_hypomethylated_with_age	0	intergenic	chr11	45722308
cg17964841	-0.00555911	0.00286657	CD4N_hypomethylated_with_age	0	intergenic	chr6	168380520
cg25425667	-0.00681019	1.42848e-05	CD4N_hypomethylated_with_age	0	intergenic	chr2	20706515
cg25654379	-0.00439064	0.0318488	CD4N_hypomethylated_with_age	0	intergenic	chr20	38922895
cg24060744	-0.0122271	8.50277e-09	CD4N_hypomethylated_with_age	0	intergenic	chr7	41045529
cg24365525	-0.00541683	0.000927084	CD4N_hypomethylated_with_age	0	intergenic	chr2	121227771
cg01249577	-0.00453337	0.0063677	CD4N_hypomethylated_with_age	0	intergenic	chr6	40814130
cg11633177	-0.00893798	0.00263621	CD4N_hypomethylated_with_age	0	intergenic	chr11	119499044
cg19322602	-0.00332473	0.0397574	CD4N_hypomethylated_with_age	0	intergenic	chr1	30757521
cg24236654	-0.00489545	0.0180415	CD4N_hypomethylated_with_age	0	intergenic	chr4	9507499
cg01151118	-0.00381852	0.0303525	CD4N_hypomethylated_with_age	0	intergenic	chr18	75034488
cg08955294	-0.00387886	0.00442072	CD4N_hypomethylated_with_age	0	intergenic	chr15	32092404
cg07623332	-0.00568662	0.00219455	CD4N_hypomethylated_with_age	0	intergenic	chr1	84742560
cg12656361	-0.00668886	7.09447e-06	CD4N_hypomethylated_with_age	0	intergenic	chr20	55231880
cg26234948	-0.00336559	0.0131524	CD4N_hypomethylated_with_age	0	intergenic	chr20	23012142
ch.2.217478R	-0.0151747	2.6817e-06	CD4N_hypomethylated_with_age	0	intergenic	chr2	8142529
cg25739504	-0.00530971	0.00246783	CD4N_hypomethylated_with_age	0	intergenic	chr2	30395122
cg17788778	-0.00764542	0.000135625	CD4N_hypomethylated_with_age	0	intergenic	chr4	130249750
cg13493333	-0.00526185	7.50634e-05	CD4N_hypomethylated_with_age	0	intergenic	chr8	101428073
cg12647054	-0.0196172	3.54556e-09	CD4N_hypomethylated_with_age	0	intergenic	chr12	4228689
cg19908615	-0.00645508	7.54104e-06	CD4N_hypomethylated_with_age	0	intergenic	chr11	61270498
cg10883364	-0.00660835	0.000192149	CD4N_hypomethylated_with_age	0	intergenic	chr21	18623459
cg17929317	-0.00284879	0.0448038	CD4N_hypomethylated_with_age	0	intergenic	chr1	32015192
cg26406857	-0.00596515	4.97539e-05	CD4N_hypomethylated_with_age	0	intergenic	chr20	23148111
cg11593225	-0.0066625	0.000341308	CD4N_hypomethylated_with_age	0	intergenic	chr20	17742003
cg24642843	-0.00848142	1.44136e-05	CD4N_hypomethylated_with_age	0	intergenic	chr1	20577410
cg05377193	-0.00532252	0.00605686	CD4N_hypomethylated_with_age	0	intergenic	chr2	110827645
cg01417537	-0.00479842	0.0392241	CD4N_hypomethylated_with_age	0	intergenic	chr2	178093274
cg12353331	-0.00467355	0.000261623	CD4N_hypomethylated_with_age	0	intergenic	chr5	6184933
cg26617682	-0.00486715	9.87158e-05	CD4N_hypomethylated_with_age	0	intergenic	chr17	55807838
cg15794453	-0.00480904	0.000920231	CD4N_hypomethylated_with_age	0	intergenic	chr1	16367004
cg09959790	-0.00834741	1.70043e-05	CD4N_hypomethylated_with_age	0	intergenic	chr13	59616937
cg09217898	-0.0048556	0.00847053	CD4N_hypomethylated_with_age	0	intergenic	chr3	194412522
cg19828937	-0.00827395	2.87124e-05	CD4N_hypomethylated_with_age	0	intergenic	chr11	123669312
cg09164316	-0.00357923	0.0417712	CD4N_hypomethylated_with_age	0	intergenic	chr6	44432673
cg02800903	-0.00401649	0.0411238	CD4N_hypomethylated_with_age	0	intergenic	chr3	104241319
cg02446296	-0.00493723	0.000244724	CD4N_hypomethylated_with_age	0	intergenic	chr5	133783582
cg01916357	-0.00902266	6.46795e-09	CD4N_hypomethylated_with_age	0	intergenic	chr20	48650294
cg17617876	-0.00555777	0.00478548	CD4N_hypomethylated_with_age	0	intergenic	chr8	93434899
cg04456861	-0.00523526	0.0481726	CD4N_hypomethylated_with_age	0	intergenic	chr8	145943263
cg11286900	-0.0112511	0.000387949	CD4N_hypomethylated_with_age	0	intergenic	chr17	78978567
cg16929850	-0.0200121	2.6856e-09	CD4N_hypomethylated_with_age	0	intergenic	chr10	18989097
cg02840008	-0.00324521	0.0347795	CD4N_hypomethylated_with_age	0	intergenic	chr8	793504
cg16793318	-0.00373207	0.031401	CD4N_hypomethylated_with_age	0	intergenic	chr1	152995366
cg01601845	-0.00329665	0.0302364	CD4N_hypomethylated_with_age	0	intergenic	chr3	13296533
cg05634879	-0.00486437	0.00705745	CD4N_hypomethylated_with_age	0	intergenic	chr17	26267036
cg06924895	-0.0128567	0.000132597	CD4N_hypomethylated_with_age	0	intergenic	chr1	193506757
cg07586698	-0.00700131	3.32867e-05	CD4N_hypomethylated_with_age	0	intergenic	chr2	67840013
cg04666759	-0.00488664	0.00675422	CD4N_hypomethylated_with_age	0	intergenic	chr1	229363462
cg21986461	-0.00759799	0.000664331	CD4N_hypomethylated_with_age	0	intergenic	chr13	29123034
cg00082271	-0.00659194	0.00789554	CD4N_hypomethylated_with_age	0	intergenic	chr2	21399104
cg27592079	-0.00817838	7.1904e-06	CD4N_hypomethylated_with_age	0	intergenic	chr6	18016000
cg12331446	-0.00743848	0.000128019	CD4N_hypomethylated_with_age	0	intergenic	chr8	103639595
cg16567688	-0.00408548	0.0218813	CD4N_hypomethylated_with_age	0	intergenic	chr11	106423863
cg08826768	-0.00714796	0.000698321	CD4N_hypomethylated_with_age	0	intergenic	chr9	138101796
cg16486823	-0.00503092	0.00537705	CD4N_hypomethylated_with_age	0	intergenic	chr18	76279433
cg06497682	-0.0056464	0.000583176	CD4N_hypomethylated_with_age	0	intergenic	chr8	49196492
cg19477568	-0.00329678	0.0164861	CD4N_hypomethylated_with_age	0	intergenic	chr1	159835235
cg15853028	-0.0047281	0.0170017	CD4N_hypomethylated_with_age	0	intergenic	chr4	114325990
cg13143770	-0.00592953	0.00784848	CD4N_hypomethylated_with_age	0	intergenic	chr13	33366650
cg17985505	-0.00953724	0.0104066	CD4N_hypomethylated_with_age	0	intergenic	chr14	22632475
cg25331127	-0.00304182	0.018129	CD4N_hypomethylated_with_age	0	intergenic	chr10	133608464
cg02280031	-0.00712995	0.000814012	CD4N_hypomethylated_with_age	0	intergenic	chr10	132318299
cg02098875	-0.00889801	3.32203e-10	CD4N_hypomethylated_with_age	0	intergenic	chr3	126287725
cg15006828	-0.0114912	3.32954e-08	CD4N_hypomethylated_with_age	0	intergenic	chr20	45081360
cg25363036	-0.0116174	6.39633e-07	CD4N_hypomethylated_with_age	0	intergenic	chr18	77563926
cg23406881	-0.0178613	2.8776e-08	CD4N_hypomethylated_with_age	0	intergenic	chr14	103241247
cg09112476	-0.00575763	4.48493e-07	CD4N_hypomethylated_with_age	0	intergenic	chr2	232580215
cg17650103	-0.00413063	0.0116732	CD4N_hypomethylated_with_age	0	intergenic	chr21	28167807
cg24435966	-0.00599117	0.000634414	CD4N_hypomethylated_with_age	0	intergenic	chr4	43342431
cg26628823	-0.00615672	0.000958715	CD4N_hypomethylated_with_age	0	intergenic	chr8	140721533
cg03634145	-0.00903272	4.11339e-05	CD4N_hypomethylated_with_age	0	intergenic	chr6	484044
cg14012362	-0.00415342	0.0118384	CD4N_hypomethylated_with_age	0	intergenic	chr10	133377618
cg05571147	-0.00503201	0.00280063	CD4N_hypomethylated_with_age	0	intergenic	chr1	159436015
cg02280693	-0.00496943	0.00732206	CD4N_hypomethylated_with_age	0	intergenic	chr6	140069947
cg23395681	-0.00427436	0.00323186	CD4N_hypomethylated_with_age	0	intergenic	chr8	143184727
cg10432797	-0.00434724	0.000248837	CD4N_hypomethylated_with_age	0	intergenic	chr13	113607851
cg05890230	-0.0021305	0.039795	CD4N_hypomethylated_with_age	0	intergenic	chr3	8725024
cg11010432	-0.00288451	0.000867938	CD4N_hypomethylated_with_age	0	intergenic	chr2	239540451
cg08275271	-0.0066321	2.20321e-07	CD4N_hypomethylated_with_age	0	intergenic	chr20	24659339
cg10540573	-0.00598116	7.53132e-07	CD4N_hypomethylated_with_age	0	intergenic	chr2	218869684
cg26234266	-0.00404232	0.020787	CD4N_hypomethylated_with_age	0	intergenic	chr12	116278412
cg05542396	-0.00934355	2.80176e-05	CD4N_hypomethylated_with_age	0	intergenic	chr1	44525443
cg07814541	-0.00521015	0.000917744	CD4N_hypomethylated_with_age	0	intergenic	chr5	71329680
cg19545580	-0.00885537	0.00315082	CD4N_hypomethylated_with_age	0	intergenic	chr4	34670218
cg13853668	-0.00511606	0.0103227	CD4N_hypomethylated_with_age	0	intergenic	chr21	46173696
cg19908114	-0.0157655	5.33593e-07	CD4N_hypomethylated_with_age	0	intergenic	chr7	22736326
cg17574050	-0.00640766	0.000289188	CD4N_hypomethylated_with_age	0	intergenic	chr5	151120070
cg25277462	-0.00725085	0.0415223	CD4N_hypomethylated_with_age	0	intergenic	chr4	137199590
cg12722294	-0.00727366	1.90164e-07	CD4N_hypomethylated_with_age	0	intergenic	chr2	2731560
cg23959735	-0.00613724	0.00125985	CD4N_hypomethylated_with_age	0	intergenic	chr11	3247253
cg08753999	-0.0209473	4.85116e-11	CD4N_hypomethylated_with_age	0	intergenic	chr1	206836194
cg11014380	-0.00576291	0.00322921	CD4N_hypomethylated_with_age	0	intergenic	chr6	168678776
cg22012281	-0.00768044	0.00013415	CD4N_hypomethylated_with_age	0	intergenic	chr22	17895032
cg19090369	-0.00880149	0.000172042	CD4N_hypomethylated_with_age	0	intergenic	chr17	19671597
cg03019844	-0.00318743	0.0119315	CD4N_hypomethylated_with_age	0	intergenic	chr14	66301166
cg11422359	-0.00623653	0.00474497	CD4N_hypomethylated_with_age	0	intergenic	chr11	107641636
cg00186699	-0.00539784	0.0021978	CD4N_hypomethylated_with_age	0	intergenic	chr10	21466288
cg20306087	-0.00712454	3.37282e-05	CD4N_hypomethylated_with_age	0	intergenic	chr4	5044013
cg05868677	-0.0125613	3.219e-06	CD4N_hypomethylated_with_age	0	intergenic	chr10	115034087
cg17496869	-0.00652768	0.00205182	CD4N_hypomethylated_with_age	0	intergenic	chr2	237884853
cg26937637	-0.0121233	7.89417e-06	CD4N_hypomethylated_with_age	0	intergenic	chr5	130749792
cg03872509	-0.00558286	0.000953062	CD4N_hypomethylated_with_age	0	intergenic	chr9	107019534
cg26891574	-0.0107537	8.30004e-07	CD4N_hypomethylated_with_age	0	intergenic	chr1	56288471
cg06348134	-0.00953837	0.00401519	CD4N_hypomethylated_with_age	0	intergenic	chr5	42991495
cg02463057	-0.00533812	0.00948642	CD4N_hypomethylated_with_age	0	intergenic	chr18	74291677
cg21642012	-0.0100881	0.00211086	CD4N_hypomethylated_with_age	0	intergenic	chr16	71851996
cg05588271	-0.0051419	0.0264131	CD4N_hypomethylated_with_age	0	intergenic	chr16	1112257
cg07804660	-0.0147046	0.00014431	CD4N_hypomethylated_with_age	0	intergenic	chr11	266869
cg08526630	-0.00488235	0.00876305	CD4N_hypomethylated_with_age	0	intergenic	chr11	67279995
cg15057786	-0.00332725	0.0258201	CD4N_hypomethylated_with_age	0	intergenic	chr8	135039327
cg24300258	-0.00531811	4.32902e-05	CD4N_hypomethylated_with_age	0	intergenic	chr2	110448168
cg05775416	-0.00392068	0.0126471	CD4N_hypomethylated_with_age	0	intergenic	chr6	170360923
cg03386277	-0.00425359	0.0138281	CD4N_hypomethylated_with_age	0	intergenic	chr10	48332290
cg05590101	-0.00405079	0.0472635	CD4N_hypomethylated_with_age	0	intergenic	chr5	137417922
cg01477858	-0.00367055	0.0186357	CD4N_hypomethylated_with_age	0	intergenic	chr16	11555501
cg06703881	-0.00640959	0.00451999	CD4N_hypomethylated_with_age	0	intergenic	chr3	24955761
cg08031876	-0.00526013	0.0150226	CD4N_hypomethylated_with_age	0	intergenic	chr12	126341663
cg24061917	-0.00589517	0.000704782	CD4N_hypomethylated_with_age	0	intergenic	chr18	29167849
cg11678610	-0.0057705	1.79572e-05	CD4N_hypomethylated_with_age	0	intergenic	chr1	226313167
cg25315819	-0.0128751	1.95646e-07	CD4N_hypomethylated_with_age	0	intergenic	chr1	45772169
cg19135959	-0.0158731	1.99554e-06	CD4N_hypomethylated_with_age	0	intergenic	chr8	104474135
cg20011234	-0.00981611	2.573e-05	CD4N_hypomethylated_with_age	0	intergenic	chr5	56834040
cg15481850	-0.0046115	0.00667251	CD4N_hypomethylated_with_age	0	intergenic	chr3	149182119
cg10718267	-0.00501773	0.0388096	CD4N_hypomethylated_with_age	0	intergenic	chr2	9783004
cg06847344	-0.00547214	0.0144	CD4N_hypomethylated_with_age	0	intergenic	chr8	59309688
cg09369619	-0.00478207	0.00907571	CD4N_hypomethylated_with_age	0	intergenic	chr3	187529583
cg02513768	-0.0074411	1.48591e-06	CD4N_hypomethylated_with_age	0	intergenic	chr9	13991864
cg13353152	-0.0104664	1.67889e-09	CD4N_hypomethylated_with_age	0	intergenic	chr1	158465963
cg09427137	-0.00728758	8.36028e-07	CD4N_hypomethylated_with_age	0	intergenic	chr1	4682966
cg18506794	-0.00450535	0.0014414	CD4N_hypomethylated_with_age	0	intergenic	chr7	36102229
cg02342459	-0.00328231	0.0212009	CD4N_hypomethylated_with_age	0	intergenic	chr4	1780637
cg24774517	-0.0065614	0.0153507	CD4N_hypomethylated_with_age	0	intergenic	chr6	42742564
cg09297450	-0.0034601	0.0232857	CD4N_hypomethylated_with_age	0	intergenic	chr1	212998630
cg02385908	-0.00649125	0.000388406	CD4N_hypomethylated_with_age	0	intergenic	chr17	77822099
cg19219255	-0.00432514	0.0114146	CD4N_hypomethylated_with_age	0	intergenic	chr10	65957477
cg00971827	-0.0038706	0.00526341	CD4N_hypomethylated_with_age	0	intergenic	chr5	34553138
cg00399614	-0.00866235	0.000114638	CD4N_hypomethylated_with_age	0	intergenic	chr5	17070483
cg11263985	-0.0105751	1.47067e-05	CD4N_hypomethylated_with_age	0	intergenic	chr5	39275592
cg23857078	-0.00501409	0.00733679	CD4N_hypomethylated_with_age	0	intergenic	chr7	87975315
cg07539190	-0.00875397	0.000121078	CD4N_hypomethylated_with_age	0	intergenic	chr4	19262037
cg22487019	-0.00381541	0.0415681	CD4N_hypomethylated_with_age	0	intergenic	chr11	75878925
cg08349093	-0.00524506	0.00813757	CD4N_hypomethylated_with_age	0	intergenic	chr10	123387147
cg04882893	-0.00516038	0.0162413	CD4N_hypomethylated_with_age	0	intergenic	chr16	86111844
cg23224501	-0.00427471	0.000296595	CD4N_hypomethylated_with_age	0	intergenic	chr15	82406316
cg06300137	-0.00667761	2.02351e-07	CD4N_hypomethylated_with_age	0	intergenic	chr7	129437741
cg05161305	-0.00873686	2.22735e-08	CD4N_hypomethylated_with_age	0	intergenic	chr10	16158824
cg25800011	-0.00337999	0.0065577	CD4N_hypomethylated_with_age	0	intergenic	chr3	49574370
cg24687841	-0.00487959	0.0011519	CD4N_hypomethylated_with_age	0	intergenic	chr15	62536890
cg13577629	-0.00550556	0.0266914	CD4N_hypomethylated_with_age	0	intergenic	chr4	182102403
cg26074326	-0.00416167	0.0099593	CD4N_hypomethylated_with_age	0	intergenic	chr11	130542682
cg04750065	-0.0115821	0.00133315	CD4N_hypomethylated_with_age	0	intergenic	chr2	241342695
cg05759166	-0.00477982	0.0436399	CD4N_hypomethylated_with_age	0	intergenic	chr8	10452896
cg06853836	-0.00446517	0.0315101	CD4N_hypomethylated_with_age	0	intergenic	chr6	169399712
cg01522547	-0.00828612	1.86029e-07	CD4N_hypomethylated_with_age	0	intergenic	chr8	23626607
cg04134193	-0.00504782	0.00257645	CD4N_hypomethylated_with_age	0	intergenic	chr9	87261422
cg21615841	-0.00444538	0.0397174	CD4N_hypomethylated_with_age	0	intergenic	chr13	113606825
cg09706742	-0.00432365	0.000226038	CD4N_hypomethylated_with_age	0	intergenic	chr17	42630020
cg18577167	-0.00366543	0.0259898	CD4N_hypomethylated_with_age	0	intergenic	chr13	74805590
cg12798194	-0.00615465	0.0156245	CD4N_hypomethylated_with_age	0	intergenic	chr17	43462791
cg06841033	-0.00741726	0.0014575	CD4N_hypomethylated_with_age	0	intergenic	chr16	20125928
cg18054526	-0.00444968	0.0193887	CD4N_hypomethylated_with_age	0	intergenic	chr6	168167789
cg20936321	-0.00603766	4.61138e-08	CD4N_hypomethylated_with_age	0	intergenic	chr1	8408752
cg06411776	-0.00723613	2.96533e-05	CD4N_hypomethylated_with_age	0	intergenic	chr12	48231137
cg01203678	-0.0101218	2.27623e-06	CD4N_hypomethylated_with_age	0	intergenic	chr13	103786397
cg25373696	-0.0077382	8.0544e-06	CD4N_hypomethylated_with_age	0	intergenic	chr9	33236792
cg12440829	-0.0105242	0.00789963	CD4N_hypomethylated_with_age	0	intergenic	chr3	42289518
cg13329013	-0.00621159	0.000987337	CD4N_hypomethylated_with_age	0	intergenic	chr2	81097499
cg12044284	-0.00515581	0.000870059	CD4N_hypomethylated_with_age	0	intergenic	chr11	112526621
cg26554353	-0.00559403	0.0139687	CD4N_hypomethylated_with_age	0	intergenic	chr16	55791706
cg22555543	-0.00743379	0.0141978	CD4N_hypomethylated_with_age	0	intergenic	chr11	121107707
cg24601412	-0.00637112	1.95037e-10	CD4N_hypomethylated_with_age	0	intergenic	chr7	101332409
cg22065851	-0.00547005	0.000458593	CD4N_hypomethylated_with_age	0	intergenic	chr22	28033856
cg02826959	-0.00531681	0.0206753	CD4N_hypomethylated_with_age	0	intergenic	chr16	65681676
cg01104135	-0.0046527	0.0175559	CD4N_hypomethylated_with_age	0	intergenic	chr1	87086859
cg19823494	-0.00314973	0.00346774	CD4N_hypomethylated_with_age	0	intergenic	chr2	168575200
cg06949230	-0.00426564	0.0376966	CD4N_hypomethylated_with_age	0	intergenic	chr22	20145171
cg00103543	-0.00590562	0.00197959	CD4N_hypomethylated_with_age	0	intergenic	chr2	45225295
cg07136168	-0.00415877	0.0327203	CD4N_hypomethylated_with_age	0	intergenic	chr2	74919443
cg10390536	-0.00763187	0.0435008	CD4N_hypomethylated_with_age	0	intergenic	chr11	14926377
cg26054888	-0.00595924	0.00245783	CD4N_hypomethylated_with_age	0	intergenic	chr13	43270461
cg26681488	-0.0101582	8.44298e-06	CD4N_hypomethylated_with_age	0	intergenic	chr2	173118137
ch.18.265776F	-0.0115866	0.00347989	CD4N_hypomethylated_with_age	0	intergenic	chr18	11590106
cg00775011	-0.00530043	0.0238681	CD4N_hypomethylated_with_age	0	intergenic	chr5	88425108
cg26557696	-0.0165436	1.71255e-10	CD4N_hypomethylated_with_age	0	intergenic	chr1	221272092
cg27512340	-0.00560706	0.000122173	CD4N_hypomethylated_with_age	0	intergenic	chr13	21495819
cg11910675	-0.00822679	4.27244e-06	CD4N_hypomethylated_with_age	0	intergenic	chr2	27587064
cg24901939	-0.00537606	0.0320668	CD4N_hypomethylated_with_age	0	intergenic	chr2	242987741
cg06883490	-0.00507697	0.00949146	CD4N_hypomethylated_with_age	0	intergenic	chr14	94869678
cg17631577	-0.00821954	1.57336e-05	CD4N_hypomethylated_with_age	0	intergenic	chr5	112265124
cg13356792	-0.00581254	0.000754175	CD4N_hypomethylated_with_age	0	intergenic	chr2	53192311
cg01651285	-0.00584892	0.000105363	CD4N_hypomethylated_with_age	0	intergenic	chr14	106775350
cg27596690	-0.00651633	7.22313e-07	CD4N_hypomethylated_with_age	0	intergenic	chr1	44855509
cg22044561	-0.00555193	0.00625116	CD4N_hypomethylated_with_age	0	intergenic	chr11	106003151
cg19162970	-0.00942215	5.35023e-08	CD4N_hypomethylated_with_age	0	intergenic	chr7	38710069
cg16709934	-0.0051785	0.016131	CD4N_hypomethylated_with_age	0	intergenic	chr4	183741437
cg23692527	-0.00823831	4.76543e-06	CD4N_hypomethylated_with_age	0	intergenic	chr12	125637357
cg24292204	-0.00487438	0.000952498	CD4N_hypomethylated_with_age	0	intergenic	chr15	45367528
cg03909644	-0.00434503	0.00170543	CD4N_hypomethylated_with_age	0	intergenic	chr9	109981220
cg25472799	-0.00513563	0.000299655	CD4N_hypomethylated_with_age	0	intergenic	chr7	90209623
cg21472165	-0.00750483	2.12556e-05	CD4N_hypomethylated_with_age	0	intergenic	chr6	82749904
cg08897266	-0.00553455	2.24062e-05	CD4N_hypomethylated_with_age	0	intergenic	chr5	4441582
cg06441862	-0.00431329	0.00481561	CD4N_hypomethylated_with_age	0	intergenic	chr18	68022379
cg19883936	-0.00412084	0.0109859	CD4N_hypomethylated_with_age	0	intergenic	chr3	26057328
cg12692600	-0.0049783	0.0448089	CD4N_hypomethylated_with_age	0	intergenic	chr5	17436396
cg00193695	-0.00875405	7.58071e-07	CD4N_hypomethylated_with_age	0	intergenic	chr18	76186879
cg26343532	-0.0048208	0.00144046	CD4N_hypomethylated_with_age	0	intergenic	chr8	144207101
cg14478879	-0.0107589	2.02545e-08	CD4N_hypomethylated_with_age	0	intergenic	chr1	226382840
cg09703136	-0.0137913	1.76301e-09	CD4N_hypomethylated_with_age	0	intergenic	chr4	173995054
cg14531228	-0.00377872	0.033949	CD4N_hypomethylated_with_age	0	intergenic	chr10	99800887
cg11288162	-0.00540037	0.000195546	CD4N_hypomethylated_with_age	0	intergenic	chr15	62110197
cg08404427	-0.00579351	8.26497e-05	CD4N_hypomethylated_with_age	0	intergenic	chr6	164527247
cg14508326	-0.00606228	0.000310115	CD4N_hypomethylated_with_age	0	intergenic	chr22	35101496
cg04307193	-0.00590174	0.00235968	CD4N_hypomethylated_with_age	0	intergenic	chr8	49383996
cg08646531	-0.00446895	0.00222966	CD4N_hypomethylated_with_age	0	intergenic	chr3	47578362
cg20368301	-0.00475084	0.00318594	CD4N_hypomethylated_with_age	0	intergenic	chr12	113985700
cg08353119	-0.00396492	0.0290307	CD4N_hypomethylated_with_age	0	intergenic	chr1	40118281
cg10252369	-0.00507609	0.0144015	CD4N_hypomethylated_with_age	0	intergenic	chr2	67265073
cg12006072	-0.00413273	0.0198138	CD4N_hypomethylated_with_age	0	intergenic	chr2	186609566
cg14594621	-0.00534666	0.0185204	CD4N_hypomethylated_with_age	0	intergenic	chr1	37091306
cg14306161	-0.00512539	0.00224963	CD4N_hypomethylated_with_age	0	intergenic	chr15	71102111
cg22438338	-0.00632563	0.00106413	CD4N_hypomethylated_with_age	0	intergenic	chr3	14634313
cg11284582	-0.0176432	1.08568e-07	CD4N_hypomethylated_with_age	0	intergenic	chr20	62270540
cg02005524	-0.00302493	0.0446489	CD4N_hypomethylated_with_age	0	intergenic	chr16	15308660
cg26424300	-0.00923502	4.55921e-07	CD4N_hypomethylated_with_age	0	intergenic	chr5	173198932
cg17108253	-0.00550064	0.0012008	CD4N_hypomethylated_with_age	0	intergenic	chr2	177286024
cg22100553	-0.00484191	0.0172699	CD4N_hypomethylated_with_age	0	intergenic	chr7	46098450
cg26716102	-0.0074961	4.09463e-08	CD4N_hypomethylated_with_age	0	intergenic	chr10	115057328
cg18668793	-0.00792465	1.70993e-06	CD4N_hypomethylated_with_age	0	intergenic	chr12	124800925
cg11201649	-0.00608944	0.0022253	CD4N_hypomethylated_with_age	0	intergenic	chr3	181639445
cg24632480	-0.00555961	0.0179714	CD4N_hypomethylated_with_age	0	intergenic	chr10	81864082
cg06112171	-0.0102146	0.00070311	CD4N_hypomethylated_with_age	0	intergenic	chr6	40324498
cg24587119	-0.00802112	6.10014e-05	CD4N_hypomethylated_with_age	0	intergenic	chr1	210441396
cg00538888	-0.00774592	7.8145e-06	CD4N_hypomethylated_with_age	0	intergenic	chr10	129703001
cg23927335	-0.00396445	0.0110002	CD4N_hypomethylated_with_age	0	intergenic	chr11	11680787
cg14132982	-0.00513359	0.0143107	CD4N_hypomethylated_with_age	0	intergenic	chr1	157931698
cg14530387	-0.00694196	0.000555779	CD4N_hypomethylated_with_age	0	intergenic	chr3	184408013
cg08826345	-0.00355876	0.0231691	CD4N_hypomethylated_with_age	0	intergenic	chr2	208331979
cg05908471	-0.00660999	0.000534969	CD4N_hypomethylated_with_age	0	intergenic	chr1	18069960
cg05889109	-0.0126231	0.000294782	CD4N_hypomethylated_with_age	0	intergenic	chr8	38406936
cg12651389	-0.00759926	0.000126267	CD4N_hypomethylated_with_age	0	intergenic	chr20	39335076
cg14917601	-0.00955472	0.000400661	CD4N_hypomethylated_with_age	0	intergenic	chr22	20168127
cg16866179	-0.00647565	0.00647637	CD4N_hypomethylated_with_age	0	intergenic	chr3	4909182
cg26283879	-0.00590761	0.0282317	CD4N_hypomethylated_with_age	0	intergenic	chr8	142255356
cg17258702	-0.00515058	0.00364516	CD4N_hypomethylated_with_age	0	intergenic	chr10	119656477
cg00375327	-0.00472891	0.0190584	CD4N_hypomethylated_with_age	0	intergenic	chr6	133186478
cg26087171	-0.00429603	0.0338383	CD4N_hypomethylated_with_age	0	intergenic	chr8	12909641
cg04921023	-0.00690479	2.15077e-05	CD4N_hypomethylated_with_age	0	intergenic	chr2	121463459
cg05462446	-0.00959903	0.000141973	CD4N_hypomethylated_with_age	0	intergenic	chr16	77574072
cg15001714	-0.00619885	4.71804e-08	CD4N_hypomethylated_with_age	0	intergenic	chr1	48459813
cg03691430	-0.00543906	0.0118006	CD4N_hypomethylated_with_age	0	intergenic	chr10	45685588
cg17008746	-0.00519265	0.00417115	CD4N_hypomethylated_with_age	0	intergenic	chr10	29133573
cg13724886	-0.00408933	0.00230813	CD4N_hypomethylated_with_age	0	intergenic	chr6	17272032
cg17257516	-0.00536725	0.000412634	CD4N_hypomethylated_with_age	0	intergenic	chr6	4358810
cg24515167	-0.00570591	0.0417153	CD4N_hypomethylated_with_age	0	intergenic	chr13	34995262
cg09114125	-0.0035667	0.0275697	CD4N_hypomethylated_with_age	0	intergenic	chr10	3220262
cg23231778	-0.00468271	0.018924	CD4N_hypomethylated_with_age	0	intergenic	chr1	168658378
cg13593284	-0.00670057	0.000840268	CD4N_hypomethylated_with_age	0	intergenic	chr9	74761911
cg03843688	-0.00327437	0.0142215	CD4N_hypomethylated_with_age	0	intergenic	chr5	116007521
cg03085106	-0.00905717	3.82168e-06	CD4N_hypomethylated_with_age	0	intergenic	chr2	88580877
cg09519580	-0.00565548	0.0482771	CD4N_hypomethylated_with_age	0	intergenic	chr1	99872624
cg15886317	-0.00743148	0.00036062	CD4N_hypomethylated_with_age	0	intergenic	chr12	4228378
cg05432259	-0.00497384	0.00247123	CD4N_hypomethylated_with_age	0	intergenic	chr1	32114187
cg21848734	-0.00751951	2.04263e-05	CD4N_hypomethylated_with_age	0	intergenic	chr7	96407834
cg17385203	-0.00476091	0.00897352	CD4N_hypomethylated_with_age	0	intergenic	chr3	126886277
cg00175403	-0.00551956	0.00490522	CD4N_hypomethylated_with_age	0	intergenic	chr1	12223543
cg26160604	-0.00368593	0.0375706	CD4N_hypomethylated_with_age	0	intergenic	chr22	19602983
cg04373948	-0.00813282	0.00173542	CD4N_hypomethylated_with_age	0	intergenic	chr12	90806795
cg21433239	-0.00713776	2.80992e-05	CD4N_hypomethylated_with_age	0	intergenic	chr3	172578576
cg00416945	-0.00394354	0.00604818	CD4N_hypomethylated_with_age	0	intergenic	chr16	88165722
cg18680211	-0.00469404	0.00907865	CD4N_hypomethylated_with_age	0	intergenic	chr22	22696199
cg26400074	-0.0159127	1.08751e-07	CD4N_hypomethylated_with_age	0	intergenic	chr10	96996533
cg23338408	-0.00679063	0.000561122	CD4N_hypomethylated_with_age	0	intergenic	chr14	31289523
cg14777143	-0.00403416	0.0280208	CD4N_hypomethylated_with_age	0	intergenic	chr16	3045060
cg24018633	-0.0241669	1.43791e-08	CD4N_hypomethylated_with_age	0	intergenic	chr14	22971114
cg14997373	-0.00672362	5.23029e-06	CD4N_hypomethylated_with_age	0	intergenic	chr1	4389044
cg08708790	-0.00418429	0.000331852	CD4N_hypomethylated_with_age	0	intergenic	chr16	22176873
cg09275060	-0.00960035	0.00175251	CD4N_hypomethylated_with_age	0	intergenic	chr1	74348060
cg06173447	-0.00408577	0.0335713	CD4N_hypomethylated_with_age	0	intergenic	chr2	241194059
cg17349151	-0.00367168	0.034443	CD4N_hypomethylated_with_age	0	intergenic	chr14	58448871
cg01286726	-0.0044631	0.013857	CD4N_hypomethylated_with_age	0	intergenic	chr12	52249782
cg06473880	-0.00477713	0.00313877	CD4N_hypomethylated_with_age	0	intergenic	chr10	133564166
cg15475714	-0.00542149	0.015362	CD4N_hypomethylated_with_age	0	intergenic	chr12	128304430
cg24808921	-0.00544175	0.0144548	CD4N_hypomethylated_with_age	0	intergenic	chr4	23004662
cg04633764	-0.0135852	1.73525e-06	CD4N_hypomethylated_with_age	0	intergenic	chr4	26194902
cg05213935	-0.00608235	0.00167176	CD4N_hypomethylated_with_age	0	intergenic	chr2	89161256
cg20356197	-0.00705019	0.000753756	CD4N_hypomethylated_with_age	0	intergenic	chr6	100923756
cg18542804	-0.00476231	0.00950575	CD4N_hypomethylated_with_age	0	intergenic	chr12	105672240
cg10503199	-0.00381603	0.029718	CD4N_hypomethylated_with_age	0	intergenic	chr10	132584219
cg10157776	-0.00565105	0.000156325	CD4N_hypomethylated_with_age	0	intergenic	chr12	102318881
cg08602762	-0.0063666	0.000197836	CD4N_hypomethylated_with_age	0	intergenic	chr3	128805512
cg03504128	-0.00339583	0.035608	CD4N_hypomethylated_with_age	0	intergenic	chr5	1128194
cg11808695	-0.00454031	0.0224982	CD4N_hypomethylated_with_age	0	intergenic	chr12	119200886
cg17378803	-0.00288128	0.0336198	CD4N_hypomethylated_with_age	0	intergenic	chr2	242823275
cg17397814	-0.0133751	1.33656e-07	CD4N_hypomethylated_with_age	0	intergenic	chrX	100670855
cg23640411	-0.00491071	0.0435978	CD4N_hypomethylated_with_age	0	intergenic	chr10	102433458
cg02859874	-0.00843152	2.95394e-05	CD4N_hypomethylated_with_age	0	intergenic	chr20	38750054
cg24753811	-0.00578516	0.00178917	CD4N_hypomethylated_with_age	0	intergenic	chr15	70186102
cg05138839	-0.00383799	0.0106383	CD4N_hypomethylated_with_age	0	intergenic	chr2	153098681
cg12631465	-0.00460386	0.0237283	CD4N_hypomethylated_with_age	0	intergenic	chr6	106787108
cg02542949	-0.00566455	0.000380679	CD4N_hypomethylated_with_age	0	intergenic	chr1	95862300
cg03355254	-0.00609158	0.000150958	CD4N_hypomethylated_with_age	0	intergenic	chr5	83098862
cg02495743	-0.0077294	0.00891177	CD4N_hypomethylated_with_age	0	intergenic	chr11	104789052
cg24394152	-0.00440298	0.00298186	CD4N_hypomethylated_with_age	0	intergenic	chr11	72927298
cg16416014	-0.00451272	0.011701	CD4N_hypomethylated_with_age	0	intergenic	chr3	110271653
cg04142101	-0.00757923	0.000126505	CD4N_hypomethylated_with_age	0	intergenic	chr3	170353246
cg16879895	-0.00999187	4.14715e-06	CD4N_hypomethylated_with_age	0	intergenic	chr13	79236684
cg09769285	-0.00751847	1.51246e-05	CD4N_hypomethylated_with_age	0	intergenic	chr18	42681383
cg25723725	-0.00864816	4.85087e-05	CD4N_hypomethylated_with_age	0	intergenic	chr1	162878594
cg16560233	-0.00511908	2.68517e-05	CD4N_hypomethylated_with_age	0	intergenic	chr6	147728708
cg01240811	-0.00454156	0.0251391	CD4N_hypomethylated_with_age	0	intergenic	chr1	215713323
cg04567586	-0.00917965	3.76781e-06	CD4N_hypomethylated_with_age	0	intergenic	chr11	134908014
cg21563685	-0.00536414	0.000356978	CD4N_hypomethylated_with_age	0	intergenic	chr6	37554112
cg05012356	-0.00864562	2.83803e-05	CD4N_hypomethylated_with_age	0	intergenic	chr4	95124979
cg01727979	-0.00412446	0.00198639	CD4N_hypomethylated_with_age	0	intergenic	chr7	1637941
cg06193653	-0.00791543	0.000146916	CD4N_hypomethylated_with_age	0	intergenic	chr3	194777500
cg10608166	-0.00511921	0.00485363	CD4N_hypomethylated_with_age	0	intergenic	chr12	115887445
cg10447352	-0.00831382	4.9654e-06	CD4N_hypomethylated_with_age	0	intergenic	chr18	57387463
cg05291966	-0.00944787	4.9353e-05	CD4N_hypomethylated_with_age	0	intergenic	chr16	52742008
cg06153387	-0.00633723	0.00273247	CD4N_hypomethylated_with_age	0	intergenic	chr15	70644758
cg15981982	-0.00529561	0.00124014	CD4N_hypomethylated_with_age	0	intergenic	chr2	8685837
cg27226153	-0.00323475	0.0367671	CD4N_hypomethylated_with_age	0	intergenic	chr2	121953958
cg00887018	-0.00528606	0.0186933	CD4N_hypomethylated_with_age	0	intergenic	chr1	201327830
cg16002810	-0.00517793	7.46403e-05	CD4N_hypomethylated_with_age	0	intergenic	chr5	141096879
cg15047616	-0.00344777	0.0284598	CD4N_hypomethylated_with_age	0	intergenic	chr22	27015719
cg25540313	-0.00629797	0.00147326	CD4N_hypomethylated_with_age	0	intergenic	chr5	29930761
cg21844184	-0.00585235	0.00673999	CD4N_hypomethylated_with_age	0	intergenic	chr4	69859705
cg24483264	-0.00485165	0.0208333	CD4N_hypomethylated_with_age	0	intergenic	chr6	74608560
cg02181552	-0.00721558	0.000200525	CD4N_hypomethylated_with_age	0	intergenic	chr9	110681567
cg06872015	-0.0127838	4.28832e-08	CD4N_hypomethylated_with_age	0	intergenic	chr17	38754152
cg04352083	-0.00897788	1.08192e-07	CD4N_hypomethylated_with_age	0	intergenic	chr2	46619888
cg04036762	-0.00444164	0.013265	CD4N_hypomethylated_with_age	0	intergenic	chr10	104585064
cg03101472	-0.00625947	6.75797e-05	CD4N_hypomethylated_with_age	0	intergenic	chr21	34575128
cg21681740	-0.0104046	8.81178e-05	CD4N_hypomethylated_with_age	0	intergenic	chr14	22977107
cg13717357	-0.00589872	0.00422112	CD4N_hypomethylated_with_age	0	intergenic	chr7	8953841
cg21192332	-0.0059167	0.00665523	CD4N_hypomethylated_with_age	0	intergenic	chr4	105946830
cg10948895	-0.00360291	0.032194	CD4N_hypomethylated_with_age	0	intergenic	chr16	79522444
cg15279317	-0.00477535	0.00977545	CD4N_hypomethylated_with_age	0	intergenic	chr1	19392202
cg23372329	-0.00446268	0.000601418	CD4N_hypomethylated_with_age	0	intergenic	chr21	40934910
cg16427312	-0.00325325	0.0378941	CD4N_hypomethylated_with_age	0	intergenic	chr17	7971607
cg23619421	-0.00432665	0.0235197	CD4N_hypomethylated_with_age	0	intergenic	chr1	22942876
cg01378679	-0.00314888	0.0303417	CD4N_hypomethylated_with_age	0	intergenic	chr13	48410743
cg17140707	-0.00607146	0.00724483	CD4N_hypomethylated_with_age	0	intergenic	chr1	199656571
cg22537347	-0.00688435	6.79323e-06	CD4N_hypomethylated_with_age	0	intergenic	chr22	43053535
cg13004961	-0.00662656	5.00334e-05	CD4N_hypomethylated_with_age	0	intergenic	chr8	64340601
cg14145202	-0.0052076	0.00342372	CD4N_hypomethylated_with_age	0	intergenic	chr3	44086710
cg16070298	-0.00551988	2.07344e-06	CD4N_hypomethylated_with_age	0	intergenic	chr17	30117307
cg10392572	-0.00919611	0.000111801	CD4N_hypomethylated_with_age	0	intergenic	chr1	56046489
cg13671116	-0.00433576	0.0156289	CD4N_hypomethylated_with_age	0	intergenic	chr15	53007259
cg02563048	-0.00534497	4.42149e-06	CD4N_hypomethylated_with_age	0	intergenic	chr8	6631188
cg22992427	-0.00778694	8.71808e-06	CD4N_hypomethylated_with_age	0	intergenic	chr17	10130097
cg27408649	-0.0064509	0.00321007	CD4N_hypomethylated_with_age	0	intergenic	chr20	46044244
cg25554104	-0.00525065	0.00866792	CD4N_hypomethylated_with_age	0	intergenic	chr22	33504310
cg13427917	-0.00443258	0.00575646	CD4N_hypomethylated_with_age	0	intergenic	chr3	112493376
cg21239878	-0.00358143	0.0234378	CD4N_hypomethylated_with_age	0	intergenic	chr18	48912
cg12344364	-0.00446962	0.0192972	CD4N_hypomethylated_with_age	0	intergenic	chr6	52475486
cg04286179	-0.00538572	0.0119806	CD4N_hypomethylated_with_age	0	intergenic	chr1	31319041
cg16354853	-0.00806664	4.00234e-05	CD4N_hypomethylated_with_age	0	intergenic	chr12	19218990
cg07270021	-0.00528985	0.0306349	CD4N_hypomethylated_with_age	0	intergenic	chr8	60627336
cg07562615	-0.0116185	6.52596e-07	CD4N_hypomethylated_with_age	0	intergenic	chr2	188851480
cg02247428	-0.00697274	0.00475908	CD4N_hypomethylated_with_age	0	intergenic	chr3	87820646
cg14539166	-0.00746286	1.89538e-05	CD4N_hypomethylated_with_age	0	intergenic	chr5	91518904
cg10510558	-0.00329982	0.0161432	CD4N_hypomethylated_with_age	0	intergenic	chr5	79290786
cg04589151	-0.00554263	0.0080771	CD4N_hypomethylated_with_age	0	intergenic	chr6	148130124
cg12235111	-0.00481556	0.0180569	CD4N_hypomethylated_with_age	0	intergenic	chr20	56784164
cg24851880	-0.00604464	0.00326298	CD4N_hypomethylated_with_age	0	intergenic	chr6	29464982
cg04123498	-0.0316328	0.0027832	CD4N_hypomethylated_with_age	0	intergenic	chr8	142283564
cg04222196	-0.0126441	6.47513e-05	CD4N_hypomethylated_with_age	0	intergenic	chr1	203723795
cg14907603	-0.00491223	0.0218502	CD4N_hypomethylated_with_age	0	intergenic	chr4	175371477
cg20866121	-0.00491527	0.0203175	CD4N_hypomethylated_with_age	0	intergenic	chr7	70322401
cg06252465	-0.00406526	0.00378533	CD4N_hypomethylated_with_age	0	intergenic	chr16	58118896
cg17080727	-0.00976611	1.67131e-06	CD4N_hypomethylated_with_age	0	intergenic	chr5	127075802
cg11777281	-0.00350332	0.0470743	CD4N_hypomethylated_with_age	0	intergenic	chr4	77966799
cg26255048	-0.00370039	0.0348369	CD4N_hypomethylated_with_age	0	intergenic	chr20	40000955
cg19301109	-0.00394524	0.0335435	CD4N_hypomethylated_with_age	0	intergenic	chr14	22943953
cg10901134	-0.00639923	0.00513091	CD4N_hypomethylated_with_age	0	intergenic	chr9	138194932
cg08617541	-0.00448164	0.0118401	CD4N_hypomethylated_with_age	0	intergenic	chr2	201054870
cg27622701	-0.00338387	0.0274717	CD4N_hypomethylated_with_age	0	intergenic	chr8	101665741
cg09050058	-0.00536957	0.00104442	CD4N_hypomethylated_with_age	0	intergenic	chr5	2186856
cg03799230	-0.00464286	0.00828792	CD4N_hypomethylated_with_age	0	intergenic	chr11	80184550
cg08463222	-0.00694658	0.00301706	CD4N_hypomethylated_with_age	0	intergenic	chr15	39284246
cg15317049	-0.00770115	0.0109606	CD4N_hypomethylated_with_age	0	intergenic	chr21	47456404
cg04533834	-0.0159855	6.65936e-07	CD4N_hypomethylated_with_age	0	intergenic	chr5	177518025
cg24439037	-0.00936601	0.00984846	CD4N_hypomethylated_with_age	0	intergenic	chr14	107069438
cg11959746	-0.00468042	0.000999386	CD4N_hypomethylated_with_age	0	intergenic	chr12	50321909
cg05580920	-0.00556555	0.00225689	CD4N_hypomethylated_with_age	0	intergenic	chr7	106010056
cg09217910	-0.00456709	0.0438607	CD4N_hypomethylated_with_age	0	intergenic	chr14	70033365
cg24037375	-0.00926643	0.00426417	CD4N_hypomethylated_with_age	0	intergenic	chr2	129180490
cg06341490	-0.00426747	0.000567605	CD4N_hypomethylated_with_age	0	intergenic	chr20	55651833
cg09099349	-0.00366491	0.0265108	CD4N_hypomethylated_with_age	0	intergenic	chr3	170332693
cg10226149	-0.0124842	2.80333e-06	CD4N_hypomethylated_with_age	0	intergenic	chr12	76036209
cg03875082	-0.00533634	0.00578916	CD4N_hypomethylated_with_age	0	intergenic	chr16	18483197
cg00340127	-0.00593224	0.0022579	CD4N_hypomethylated_with_age	0	intergenic	chr1	242250508
cg00897243	-0.00796436	0.00012356	CD4N_hypomethylated_with_age	0	intergenic	chr4	107535712
cg11764371	-0.00284778	0.00198015	CD4N_hypomethylated_with_age	0	intergenic	chr17	41555665
cg01244520	-0.00624112	0.02877	CD4N_hypomethylated_with_age	0	intergenic	chr10	111178609
cg03874137	-0.00737682	0.000224752	CD4N_hypomethylated_with_age	0	intergenic	chr4	74296522
cg24790707	-0.0080263	8.05341e-08	CD4N_hypomethylated_with_age	0	intergenic	chr16	19147308
cg08638635	-0.00483647	0.0428268	CD4N_hypomethylated_with_age	0	intergenic	chr4	159248800
cg06558703	-0.00276555	0.0261621	CD4N_hypomethylated_with_age	0	intergenic	chr6	42523255
cg08722996	-0.00289168	0.00648548	CD4N_hypomethylated_with_age	0	intergenic	chr11	120478401
cg08678851	-0.00582049	0.000895513	CD4N_hypomethylated_with_age	0	intergenic	chr5	91710951
cg05876665	-0.00375337	0.0148029	CD4N_hypomethylated_with_age	0	intergenic	chr5	56863077
cg06746379	-0.00568045	0.00773075	CD4N_hypomethylated_with_age	0	intergenic	chr2	66463513
cg01118541	-0.00440197	1.82507e-05	CD4N_hypomethylated_with_age	0	intergenic	chr8	144483004
cg00576157	-0.0118106	1.9088e-06	CD4N_hypomethylated_with_age	0	intergenic	chr20	3796622
cg01583716	-0.00598793	0.040579	CD4N_hypomethylated_with_age	0	intergenic	chr16	7855518
cg02145785	-0.00983212	2.35707e-07	CD4N_hypomethylated_with_age	0	intergenic	chr12	103954698
cg02037425	-0.00654953	6.59552e-05	CD4N_hypomethylated_with_age	0	intergenic	chr14	42662538
cg07988206	-0.00698834	0.0018171	CD4N_hypomethylated_with_age	0	intergenic	chr12	131190324
cg23324868	-0.00524766	0.0108853	CD4N_hypomethylated_with_age	0	intergenic	chr4	190760386
cg24756839	-0.00566851	0.00385014	CD4N_hypomethylated_with_age	0	intergenic	chr10	34307383
cg17851868	-0.0117962	4.65592e-08	CD4N_hypomethylated_with_age	0	intergenic	chr2	58748306
cg24798888	-0.00297876	0.0275034	CD4N_hypomethylated_with_age	0	intergenic	chr15	81944363
cg08444555	-0.0041674	0.0452481	CD4N_hypomethylated_with_age	0	intergenic	chr11	112515511
cg05047713	-0.0135599	2.68639e-09	CD4N_hypomethylated_with_age	0	intergenic	chr15	90704022
cg17580782	-0.00478667	0.0259777	CD4N_hypomethylated_with_age	0	intergenic	chr12	130554758
cg08761469	-0.00685043	6.13569e-05	CD4N_hypomethylated_with_age	0	intergenic	chr16	87118888
cg03974619	-0.00602106	0.000562993	CD4N_hypomethylated_with_age	0	intergenic	chr7	156851553
cg01630007	-0.00473079	0.024284	CD4N_hypomethylated_with_age	0	intergenic	chr12	70006509
cg16479474	-0.00360175	0.0149519	CD4N_hypomethylated_with_age	0	intergenic	chr6	28041457
cg06121262	-0.00824065	5.93186e-06	CD4N_hypomethylated_with_age	0	intergenic	chr1	79797647
cg15708618	-0.00344456	0.000727659	CD4N_hypomethylated_with_age	0	intergenic	chr11	1994117
cg07991983	-0.00592248	0.000158876	CD4N_hypomethylated_with_age	0	intergenic	chr1	26803910
cg06695264	-0.00400981	0.0160237	CD4N_hypomethylated_with_age	0	intergenic	chr16	49912449
cg09303881	-0.00398567	0.0111542	CD4N_hypomethylated_with_age	0	intergenic	chr1	165910641
cg25320523	-0.00895619	1.38932e-08	CD4N_hypomethylated_with_age	0	intergenic	chr1	159182572
cg22929368	-0.00666353	0.00019532	CD4N_hypomethylated_with_age	0	intergenic	chr16	86667883
cg13415773	-0.00407435	0.00957433	CD4N_hypomethylated_with_age	0	intergenic	chr9	38091405
[truncated: 140,930 more rows]
